# Supplementary material for: 2,3,9,10,15,16-Hexaaza­tetra­cyclo­[6.6.2.04,16.011,15]hexa­decane dihydrate
Source: Acta Crystallogr Sect E Struct Rep Online. 2012 Jul 25;68(Pt 8):o2545. doi: 10.1107/S1600536812030735 (PMC3414990; doi:10.1107/S1600536812030735)
Supplement: Supplementary file 1 [file e-68-o2545-sup1.cif]

##############################################################################
#                                                                            #
# This CIF contains the data in a paper accepted for publication in          #
# Acta Crystallographica Section E. It conforms to the requirements of       #
# Notes for Authors for Acta Crystallographica Section E, and has been       #
# peer reviewed under the auspices of the IUCr Commission on Journals.       #
#                                                                            #
# Full details of the Crystallographic Information File format               #
# are given in the paper "The Crystallographic Information File (CIF):       #
# a New Standard Archive File for Crystallography" by S. R. Hall, F. H.      #
# Allen and I. D. Brown [Acta Cryst. (1991), A47, 655-685].                  #
#                                                                            #
# The current version of the core CIF dictionary is obtainable from          #
# ftp://ftp.iucr.org/pub/cif_core.dic.                                       #
#                                                                            #
# Software is freely available for graphical display of the structure(s)     #
# in this CIF. For information consult the CIF software page                 #
# http://www.iucr.org/resources/cif/software.                                #
#                                                                            #
# This file may be used for bona fide research purposes within the           #
# scientific community so long as proper attribution is given to the journal # 
# article from which it was obtained.                                        #
#                                                                            #
##############################################################################
data_global
_audit_creation_method     SHELXL-97
_journal_date_recd_electronic     2012-07-05
_journal_date_accepted     2012-07-05
_journal_name_full     'Acta Crystallographica, Section E'
_journal_year     2012
_journal_volume     68
_journal_issue      8
_journal_page_first     o2545
_journal_page_last     o2545
_journal_paper_category     QO
_journal_paper_doi     10.1107/S1600536812030735
_journal_coeditor_code     BT5969
_publ_contact_author
;
     Dr. Siti Nadiah Abdul Halim
     Department of Chemistry
     University of Malaya
     50603 Kuala Lumpur
     Malaysia
;
_publ_contact_author_email     nadiahhalim@@um.edu.my
_publ_contact_author_fax     '03 7967 4193'
_publ_contact_author_phone     '03 7967 6778'
_publ_section_title
;
2,3,9,10,15,16-Hexaazatetracyclo[6.6.2.0^4,16^.0^11,15^]hexadecane dihydrate
;
loop_
    _publ_author_name
    _publ_author_address
    'How, Fiona N.-F.'
;
Department of Biotechnology
Kulliyyah of Science
International Islamic University Malaysia
25200 Kuantan
Pahang Darul Makmur
Malaysia
;
    'Rahima, Z. A.'
;
Department of Biotechnology
Kulliyyah of Science
International Islamic University Malaysia
25200 Kuantan
Pahang Darul Makmur
Malaysia
;
    'Yee Seng Tan'
;
Department of Chemistry
University of Malaya
50603 Kuala Lumpur
Malaysia
;
    'Abdul Halim, S. Nadiah'
;
Department of Chemistry
University of Malaya
50603 Kuala Lumpur
Malaysia
;
    'Ng, Seik Weng'
;
     Department of Chemistry
     University of Malaya
     50603 Kuala Lumpur
     Malaysia
     Chemistry Department
     King Abdulaziz University
     PO Box 80203 Jeddah
     Saudi Arabia
;
data_I
_audit_creation_method     SHELXL-97
_chemical_name_systematic
;
2,3,9,10,15,16-Hexaazatetracyclo[6.6.2.0^4,16^.0^11,15^]hexadecane dihydrate
;
_chemical_name_common     ?
_chemical_formula_moiety     'C10 H20 N6, 2(H2 O)'
_chemical_formula_sum     'C10 H24 N6 O2'
_chemical_formula_iupac     'C10 H20 N6, 2H2 O'
_chemical_formula_weight     260.35
_chemical_melting_point     ?
_symmetry_cell_setting     monoclinic
_symmetry_space_group_name_H-M     'P 21/c'
_symmetry_space_group_name_Hall     '-P 2ybc'
loop_
    _symmetry_equiv_pos_as_xyz
    'x, y, z'
    '-x, y+1/2, -z+1/2'
    '-x, -y, -z'
    'x, -y-1/2, z-1/2'
_cell_length_a     9.5154(10)
_cell_length_b     16.0667(17)
_cell_length_c     9.1097(10)
_cell_angle_alpha     90.00
_cell_angle_beta     114.9160(10)
_cell_angle_gamma     90.00
_cell_volume     1263.1(2)
_cell_formula_units_Z     4
_cell_measurement_reflns_used     2285
_cell_measurement_theta_min     2.2692
_cell_measurement_theta_max     29.9868
_cell_measurement_temperature     100(2)
_exptl_crystal_description     prism
_exptl_crystal_colour     colorless
_exptl_crystal_size_max     0.20
_exptl_crystal_size_mid     0.20
_exptl_crystal_size_min     0.05
_exptl_crystal_density_diffrn     1.369
_exptl_crystal_density_meas     ?
_exptl_crystal_density_method     'not measured'
_exptl_crystal_F_000     568
_exptl_absorpt_coefficient_mu     0.099
_exptl_absorpt_correction_type     none
_diffrn_ambient_temperature     100(2)
_diffrn_radiation_type     MoK\a
_diffrn_radiation_wavelength     0.71073
_diffrn_radiation_source     'fine-focus sealed tube'
_diffrn_radiation_monochromator     graphite
_diffrn_measurement_device_type     'Bruker SMART APEX'
_diffrn_measurement_method     '\w scans'
_diffrn_detector_area_resol_mean     ?
_diffrn_reflns_number     14226
_diffrn_reflns_av_R_equivalents     0.0484
_diffrn_reflns_av_sigmaI/netI     0.0378
_diffrn_reflns_theta_min     2.54
_diffrn_reflns_theta_max     27.50
_diffrn_reflns_theta_full     27.50
_diffrn_measured_fraction_theta_max     0.999
_diffrn_measured_fraction_theta_full     0.999
_diffrn_reflns_limit_h_min     -12
_diffrn_reflns_limit_h_max     12
_diffrn_reflns_limit_k_min     -20
_diffrn_reflns_limit_k_max     20
_diffrn_reflns_limit_l_min     -11
_diffrn_reflns_limit_l_max     11
_diffrn_standards_number     0
_diffrn_standards_interval_count     0
_diffrn_standards_interval_time     0
_diffrn_standards_decay_%     0
_reflns_number_total     2896
_reflns_number_gt     2138
_reflns_threshold_expression     I>2\s(I)
_refine_ls_structure_factor_coef     Fsqd
_refine_ls_matrix_type     full
_refine_ls_R_factor_all     0.0637
_refine_ls_R_factor_gt     0.0429
_refine_ls_wR_factor_gt     0.1026
_refine_ls_wR_factor_ref     0.1159
_refine_ls_goodness_of_fit_ref     1.019
_refine_ls_restrained_S_all     1.019
_refine_ls_number_reflns     2896
_refine_ls_number_parameters     195
_refine_ls_number_restraints     0
_refine_ls_hydrogen_treatment     mixed
_refine_ls_weighting_scheme     calc
_refine_ls_weighting_details
         'calc w=1/[\s^2^(Fo^2^)+(0.0493P)^2^+0.6276P] where P=(Fo^2^+2Fc^2^)/3'
_atom_sites_solution_hydrogens     geom
_atom_sites_solution_primary     direct
_atom_sites_solution_secondary     difmap
_refine_ls_shift/su_max     0.001
_refine_ls_shift/su_mean     0.001
_refine_diff_density_max     0.313
_refine_diff_density_min     -0.226
_refine_ls_extinction_method     none
_refine_ls_extinction_coef     ?
loop_
    _atom_type_symbol
    _atom_type_description
    _atom_type_scat_dispersion_real
    _atom_type_scat_dispersion_imag
    _atom_type_scat_source
    'C' 'C' 0.0033 0.0016
                         'International Tables Vol C Tables 4.2.6.8 and 6.1.1.4'
    'H' 'H' 0.0000 0.0000
                         'International Tables Vol C Tables 4.2.6.8 and 6.1.1.4'
    'N' 'N' 0.0061 0.0033
                         'International Tables Vol C Tables 4.2.6.8 and 6.1.1.4'
    'O' 'O' 0.0106 0.0060
                         'International Tables Vol C Tables 4.2.6.8 and 6.1.1.4'
_computing_data_collection     'APEX2 (Bruker, 2009)'
_computing_cell_refinement     'SAINT (Bruker, 2009)'
_computing_data_reduction     'SAINT (Bruker, 2009)'
_computing_structure_solution     'SHELXS97 (Sheldrick, 2008)'
_computing_structure_refinement     'SHELXL97 (Sheldrick, 2008)'
_computing_molecular_graphics     'X-SEED (Barbour, 2001)'
_computing_publication_material     'publCIF (Westrip, 2010)'
loop_
    _atom_site_type_symbol
    _atom_site_label
    _atom_site_fract_x
    _atom_site_fract_y
    _atom_site_fract_z
    _atom_site_U_iso_or_equiv
    _atom_site_adp_type
    _atom_site_calc_flag
    _atom_site_refinement_flags
    _atom_site_occupancy
    _atom_site_symmetry_multiplicity
    _atom_site_disorder_assembly
    _atom_site_disorder_group
    O O1W 0.34037(14) 0.59785(8) 0.67888(15) 0.0195(3) Uani d . 1 1 . .
    O O2W 0.75367(14) 0.67859(7) 0.93500(16) 0.0182(3) Uani d . 1 1 . .
    N N1 0.47258(15) 0.70228(8) 0.49990(16) 0.0129(3) Uani d . 1 1 . .
    N N2 0.63553(16) 0.68083(8) 0.58207(16) 0.0134(3) Uani d . 1 1 . .
    N N3 0.60274(15) 0.57645(8) 0.36983(15) 0.0115(3) Uani d . 1 1 . .
    N N4 0.61057(16) 0.59177(9) 0.11065(16) 0.0138(3) Uani d . 1 1 . .
    N N5 0.44386(15) 0.60328(8) 0.03409(16) 0.0136(3) Uani d . 1 1 . .
    N N6 0.43683(15) 0.59445(8) 0.30232(15) 0.0111(3) Uani d . 1 1 . .
    C C1 0.66679(19) 0.59553(9) 0.54388(18) 0.0132(3) Uani d . 1 1 . .
    H H1A 0.6175 0.5564 0.5937 0.016 Uiso calc R 1 1 . .
    C C2 0.84013(19) 0.57828(10) 0.6218(2) 0.0170(4) Uani d . 1 1 . .
    H H2A 0.8576 0.5176 0.6203 0.020 Uiso calc R 1 1 . .
    H H2B 0.8837 0.5965 0.7362 0.020 Uiso calc R 1 1 . .
    C C3 0.92503(19) 0.62308(10) 0.5346(2) 0.0177(4) Uani d . 1 1 . .
    H H3A 0.9182 0.6840 0.5462 0.021 Uiso calc R 1 1 . .
    H H3B 1.0358 0.6071 0.5839 0.021 Uiso calc R 1 1 . .
    C C4 0.85215(18) 0.59957(10) 0.3555(2) 0.0166(3) Uani d . 1 1 . .
    H H4A 0.9039 0.6307 0.2984 0.020 Uiso calc R 1 1 . .
    H H4B 0.8673 0.5394 0.3439 0.020 Uiso calc R 1 1 . .
    C C5 0.68021(18) 0.61943(9) 0.27960(18) 0.0128(3) Uani d . 1 1 . .
    H H5A 0.6657 0.6809 0.2837 0.015 Uiso calc R 1 1 . .
    C C6 0.36997(18) 0.56712(10) 0.13338(19) 0.0130(3) Uani d . 1 1 . .
    H H6 0.3851 0.5055 0.1344 0.016 Uiso calc R 1 1 . .
    C C7 0.19610(19) 0.58261(10) 0.0546(2) 0.0168(4) Uani d . 1 1 . .
    H H7A 0.1451 0.5442 0.1021 0.020 Uiso calc R 1 1 . .
    H H7B 0.1556 0.5703 -0.0626 0.020 Uiso calc R 1 1 . .
    C C8 0.15525(19) 0.67222(10) 0.0773(2) 0.0170(4) Uani d . 1 1 . .
    H H8A 0.1920 0.7104 0.0157 0.020 Uiso calc R 1 1 . .
    H H8B 0.0414 0.6781 0.0353 0.020 Uiso calc R 1 1 . .
    C C9 0.23099(19) 0.69524(10) 0.25679(19) 0.0156(3) Uani d . 1 1 . .
    H H9A 0.2083 0.7542 0.2700 0.019 Uiso calc R 1 1 . .
    H H9B 0.1867 0.6604 0.3165 0.019 Uiso calc R 1 1 . .
    C C10 0.40528(18) 0.68252(9) 0.32748(18) 0.0125(3) Uani d . 1 1 . .
    H H10A 0.4508 0.7199 0.2711 0.015 Uiso calc R 1 1 . .
    H H1 0.427(2) 0.6716(12) 0.548(2) 0.018(5) Uiso d . 1 1 . .
    H H2 0.687(2) 0.7182(13) 0.547(2) 0.023(5) Uiso d . 1 1 . .
    H H4 0.629(2) 0.5389(14) 0.108(2) 0.027(5) Uiso d . 1 1 . .
    H H5 0.427(2) 0.6621(13) 0.024(2) 0.024(5) Uiso d . 1 1 . .
    H H11 0.364(3) 0.5434(17) 0.661(3) 0.053(7) Uiso d . 1 1 . .
    H H12 0.371(3) 0.5987(15) 0.789(3) 0.051(7) Uiso d . 1 1 . .
    H H21 0.711(3) 0.6761(14) 0.829(3) 0.039(7) Uiso d . 1 1 . .
    H H22 0.704(3) 0.6475(15) 0.974(3) 0.045(7) Uiso d . 1 1 . .
loop_
    _atom_site_aniso_label
    _atom_site_aniso_U_11
    _atom_site_aniso_U_22
    _atom_site_aniso_U_33
    _atom_site_aniso_U_12
    _atom_site_aniso_U_13
    _atom_site_aniso_U_23
    O1W 0.0256(7) 0.0162(6) 0.0178(6) 0.0021(5) 0.0100(5) 0.0008(5)
    O2W 0.0192(7) 0.0204(6) 0.0158(6) -0.0034(5) 0.0083(5) -0.0005(5)
    N1 0.0130(7) 0.0144(7) 0.0120(6) 0.0006(5) 0.0060(6) -0.0009(5)
    N2 0.0135(7) 0.0115(6) 0.0147(7) -0.0002(5) 0.0054(6) -0.0009(5)
    N3 0.0114(7) 0.0122(6) 0.0118(6) 0.0001(5) 0.0057(5) 0.0003(5)
    N4 0.0162(7) 0.0121(7) 0.0137(7) 0.0023(5) 0.0070(6) -0.0006(5)
    N5 0.0149(7) 0.0134(7) 0.0128(7) 0.0014(5) 0.0060(6) 0.0006(5)
    N6 0.0106(6) 0.0101(6) 0.0117(6) 0.0007(5) 0.0040(5) -0.0005(5)
    C1 0.0166(8) 0.0111(7) 0.0119(7) -0.0001(6) 0.0060(6) -0.0002(6)
    C2 0.0162(8) 0.0156(8) 0.0163(8) 0.0016(6) 0.0041(7) -0.0002(6)
    C3 0.0121(8) 0.0171(8) 0.0220(9) 0.0017(6) 0.0055(7) 0.0011(6)
    C4 0.0142(8) 0.0171(8) 0.0199(8) 0.0012(6) 0.0084(7) 0.0005(6)
    C5 0.0137(8) 0.0121(7) 0.0145(8) 0.0007(6) 0.0076(6) 0.0004(6)
    C6 0.0159(8) 0.0112(7) 0.0122(7) -0.0010(6) 0.0061(6) -0.0006(6)
    C7 0.0147(8) 0.0191(8) 0.0147(8) -0.0030(6) 0.0044(7) -0.0020(6)
    C8 0.0120(8) 0.0194(8) 0.0177(8) 0.0020(6) 0.0043(7) -0.0005(6)
    C9 0.0153(8) 0.0161(8) 0.0160(8) 0.0023(6) 0.0073(7) 0.0003(6)
    C10 0.0149(8) 0.0108(7) 0.0127(8) 0.0005(6) 0.0066(6) -0.0003(6)
loop_
    _geom_bond_atom_site_label_1
    _geom_bond_atom_site_label_2
    _geom_bond_site_symmetry_2
    _geom_bond_distance
    _geom_bond_publ_flag
    O1W H11 . 0.93(3) ?
    O1W H12 . 0.92(3) ?
    O2W H21 . 0.88(3) ?
    O2W H22 . 0.86(3) ?
    N1 N2 . 1.4509(19) ?
    N1 C10 . 1.460(2) ?
    N1 H1 . 0.88(2) ?
    N2 C1 . 1.4748(19) ?
    N2 H2 . 0.91(2) ?
    N3 N6 . 1.4615(17) ?
    N3 C1 . 1.4715(19) ?
    N3 C5 . 1.4853(19) ?
    N4 N5 . 1.4508(19) ?
    N4 C5 . 1.465(2) ?
    N4 H4 . 0.87(2) ?
    N5 C6 . 1.479(2) ?
    N5 H5 . 0.96(2) ?
    N6 C6 . 1.4633(19) ?
    N6 C10 . 1.4843(19) ?
    C1 C2 . 1.521(2) ?
    C1 H1A . 1.0000 ?
    C2 C3 . 1.530(2) ?
    C2 H2A . 0.9900 ?
    C2 H2B . 0.9900 ?
    C3 C4 . 1.528(2) ?
    C3 H3A . 0.9900 ?
    C3 H3B . 0.9900 ?
    C4 C5 . 1.518(2) ?
    C4 H4A . 0.9900 ?
    C4 H4B . 0.9900 ?
    C5 H5A . 1.0000 ?
    C6 C7 . 1.521(2) ?
    C6 H6 . 1.0000 ?
    C7 C8 . 1.528(2) ?
    C7 H7A . 0.9900 ?
    C7 H7B . 0.9900 ?
    C8 C9 . 1.528(2) ?
    C8 H8A . 0.9900 ?
    C8 H8B . 0.9900 ?
    C9 C10 . 1.519(2) ?
    C9 H9A . 0.9900 ?
    C9 H9B . 0.9900 ?
    C10 H10A . 1.0000 ?
loop_
    _geom_angle_atom_site_label_1
    _geom_angle_atom_site_label_2
    _geom_angle_atom_site_label_3
    _geom_angle_site_symmetry_1
    _geom_angle_site_symmetry_3
    _geom_angle
    _geom_angle_publ_flag
    H11 O1W H12 . . 103(2) ?
    H21 O2W H22 . . 110(2) ?
    N2 N1 C10 . . 113.12(12) ?
    N2 N1 H1 . . 104.6(12) ?
    C10 N1 H1 . . 109.1(13) ?
    N1 N2 C1 . . 112.14(12) ?
    N1 N2 H2 . . 106.1(12) ?
    C1 N2 H2 . . 109.9(13) ?
    N6 N3 C1 . . 107.21(11) ?
    N6 N3 C5 . . 112.03(11) ?
    C1 N3 C5 . . 115.01(12) ?
    N5 N4 C5 . . 112.67(12) ?
    N5 N4 H4 . . 107.5(13) ?
    C5 N4 H4 . . 108.6(13) ?
    N4 N5 C6 . . 111.18(12) ?
    N4 N5 H5 . . 106.0(12) ?
    C6 N5 H5 . . 110.3(12) ?
    N3 N6 C6 . . 107.29(11) ?
    N3 N6 C10 . . 112.12(11) ?
    C6 N6 C10 . . 114.95(12) ?
    N3 C1 N2 . . 114.49(12) ?
    N3 C1 C2 . . 109.88(13) ?
    N2 C1 C2 . . 110.24(13) ?
    N3 C1 H1A . . 107.3 ?
    N2 C1 H1A . . 107.3 ?
    C2 C1 H1A . . 107.3 ?
    C1 C2 C3 . . 112.22(13) ?
    C1 C2 H2A . . 109.2 ?
    C3 C2 H2A . . 109.2 ?
    C1 C2 H2B . . 109.2 ?
    C3 C2 H2B . . 109.2 ?
    H2A C2 H2B . . 107.9 ?
    C4 C3 C2 . . 109.67(14) ?
    C4 C3 H3A . . 109.7 ?
    C2 C3 H3A . . 109.7 ?
    C4 C3 H3B . . 109.7 ?
    C2 C3 H3B . . 109.7 ?
    H3A C3 H3B . . 108.2 ?
    C5 C4 C3 . . 110.60(13) ?
    C5 C4 H4A . . 109.5 ?
    C3 C4 H4A . . 109.5 ?
    C5 C4 H4B . . 109.5 ?
    C3 C4 H4B . . 109.5 ?
    H4A C4 H4B . . 108.1 ?
    N4 C5 N3 . . 109.28(12) ?
    N4 C5 C4 . . 109.79(13) ?
    N3 C5 C4 . . 109.95(13) ?
    N4 C5 H5A . . 109.3 ?
    N3 C5 H5A . . 109.3 ?
    C4 C5 H5A . . 109.3 ?
    N6 C6 N5 . . 114.67(12) ?
    N6 C6 C7 . . 110.60(13) ?
    N5 C6 C7 . . 110.49(13) ?
    N6 C6 H6 . . 106.9 ?
    N5 C6 H6 . . 106.9 ?
    C7 C6 H6 . . 106.9 ?
    C6 C7 C8 . . 112.24(13) ?
    C6 C7 H7A . . 109.2 ?
    C8 C7 H7A . . 109.2 ?
    C6 C7 H7B . . 109.2 ?
    C8 C7 H7B . . 109.2 ?
    H7A C7 H7B . . 107.9 ?
    C9 C8 C7 . . 109.92(13) ?
    C9 C8 H8A . . 109.7 ?
    C7 C8 H8A . . 109.7 ?
    C9 C8 H8B . . 109.7 ?
    C7 C8 H8B . . 109.7 ?
    H8A C8 H8B . . 108.2 ?
    C10 C9 C8 . . 111.07(13) ?
    C10 C9 H9A . . 109.4 ?
    C8 C9 H9A . . 109.4 ?
    C10 C9 H9B . . 109.4 ?
    C8 C9 H9B . . 109.4 ?
    H9A C9 H9B . . 108.0 ?
    N1 C10 N6 . . 110.36(12) ?
    N1 C10 C9 . . 109.43(13) ?
    N6 C10 C9 . . 108.58(12) ?
    N1 C10 H10A . . 109.5 ?
    N6 C10 H10A . . 109.5 ?
    C9 C10 H10A . . 109.5 ?
loop_
    _geom_torsion_atom_site_label_1
    _geom_torsion_atom_site_label_2
    _geom_torsion_atom_site_label_3
    _geom_torsion_atom_site_label_4
    _geom_torsion_site_symmetry_1
    _geom_torsion_site_symmetry_2
    _geom_torsion_site_symmetry_3
    _geom_torsion_site_symmetry_4
    _geom_torsion
    _geom_torsion_publ_flag
    C10 N1 N2 C1 . . . . -48.61(17) ?
    C5 N4 N5 C6 . . . . -50.99(16) ?
    C1 N3 N6 C6 . . . . -174.01(11) ?
    C5 N3 N6 C6 . . . . 58.93(14) ?
    C1 N3 N6 C10 . . . . 58.87(15) ?
    C5 N3 N6 C10 . . . . -68.19(15) ?
    N6 N3 C1 N2 . . . . -55.16(16) ?
    C5 N3 C1 N2 . . . . 70.13(17) ?
    N6 N3 C1 C2 . . . . -179.84(12) ?
    C5 N3 C1 C2 . . . . -54.55(16) ?
    N1 N2 C1 N3 . . . . 51.03(17) ?
    N1 N2 C1 C2 . . . . 175.52(12) ?
    N3 C1 C2 C3 . . . . 53.32(17) ?
    N2 C1 C2 C3 . . . . -73.78(17) ?
    C1 C2 C3 C4 . . . . -55.36(17) ?
    C2 C3 C4 C5 . . . . 56.48(17) ?
    N5 N4 C5 N3 . . . . 55.05(16) ?
    N5 N4 C5 C4 . . . . 175.72(12) ?
    N6 N3 C5 N4 . . . . -60.10(15) ?
    C1 N3 C5 N4 . . . . 177.16(12) ?
    N6 N3 C5 C4 . . . . 179.34(12) ?
    C1 N3 C5 C4 . . . . 56.60(16) ?
    C3 C4 C5 N4 . . . . -176.52(13) ?
    C3 C4 C5 N3 . . . . -56.27(17) ?
    N3 N6 C6 N5 . . . . -55.08(16) ?
    C10 N6 C6 N5 . . . . 70.36(17) ?
    N3 N6 C6 C7 . . . . 179.18(12) ?
    C10 N6 C6 C7 . . . . -55.38(17) ?
    N4 N5 C6 N6 . . . . 52.05(17) ?
    N4 N5 C6 C7 . . . . 177.85(12) ?
    N6 C6 C7 C8 . . . . 51.81(18) ?
    N5 C6 C7 C8 . . . . -76.24(17) ?
    C6 C7 C8 C9 . . . . -53.06(18) ?
    C7 C8 C9 C10 . . . . 56.33(18) ?
    N2 N1 C10 N6 . . . . 52.49(17) ?
    N2 N1 C10 C9 . . . . 171.91(12) ?
    N3 N6 C10 N1 . . . . -59.00(16) ?
    C6 N6 C10 N1 . . . . 178.11(12) ?
    N3 N6 C10 C9 . . . . -178.95(11) ?
    C6 N6 C10 C9 . . . . 58.17(16) ?
    C8 C9 C10 N1 . . . . -178.00(13) ?
    C8 C9 C10 N6 . . . . -57.48(17) ?
loop_
    _geom_hbond_atom_site_label_D
    _geom_hbond_atom_site_label_H
    _geom_hbond_atom_site_label_A
    _geom_hbond_site_symmetry_A
    _geom_hbond_distance_DH
    _geom_hbond_distance_HA
    _geom_hbond_distance_DA
    _geom_hbond_angle_DHA
    O1W H11 N3 3_666 0.93(3) 1.99(3) 2.922(2) 174(2)
    O1W H12 N5 1_556 0.92(3) 2.05(3) 2.960(2) 178(2)
    O2W H21 N2 . 0.88(3) 2.05(3) 2.925(2) 172(2)
    O2W H22 N4 1_556 0.86(3) 2.02(3) 2.863(2) 167(2)
    N1 H1 O1W . 0.88(2) 2.08(2) 2.964(2) 175(2)
    N2 H2 O2W 4_575 0.91(2) 2.18(2) 3.071(2) 166(2)
    N4 H4 N5 3_665 0.87(2) 2.57(2) 3.354(2) 150.1(15)
    N5 H5 N1 4_575 0.96(2) 2.25(2) 3.163(2) 159(2)
