# Supplementary material for: 2,3,9,10,15,16-Hexaaza­tetra­cyclo­[6.6.2.04,16.011,15]hexa­decane dihydrate
Source: Acta Crystallogr Sect E Struct Rep Online. 2012 Jul 25;68(Pt 8):o2545. doi: 10.1107/S1600536812030735 (PMC3414990; doi:10.1107/S1600536812030735)
Supplement: Supplementary file 2 [file e-68-o2545-Isup2.hkl]

# 
# h,k,l, Fc-squared, Fo-squared, sigma(Fo-squared) and status flag 
# 
data_I
_shelx_title '  P21/c' 
_shelx_refln_list_code          4 
_shelx_F_calc_maximum      170.66 
_exptl_crystal_F_000       568.00 
_reflns_d_resolution_high  0.7697 
 
loop_ 
 _symmetry_equiv_pos_as_xyz 
 'x, y, z' 
 '-x, y+1/2, -z+1/2' 
 '-x, -y, -z' 
 'x, -y-1/2, z-1/2' 
 
_cell_length_a     9.5154 
_cell_length_b    16.0667 
_cell_length_c     9.1097 
_cell_angle_alpha  90.000 
_cell_angle_beta  114.916 
_cell_angle_gamma  90.000 
 
_shelx_F_squared_multiplier     1.000 
 
loop_ 
 _refln_index_h 
 _refln_index_k 
 _refln_index_l 
 _refln_F_squared_calc 
 _refln_F_squared_meas 
 _refln_F_squared_sigma 
 _refln_observed_status 
   2   0   0     1451.23     1478.70     26.88 o 
   3   0   0       29.28       14.17      3.80 o 
   4   0   0     6641.36     7437.56    101.80 o 
   5   0   0     1737.39     2038.84     33.86 o 
   6   0   0       11.97        7.26      5.26 o 
   7   0   0       46.40       43.94      8.48 o 
   8   0   0        0.02       -0.11      4.44 o 
   9   0   0        0.13        0.09      5.11 o 
  10   0   0      335.80      356.47     41.94 o 
  11   0   0       16.26       20.65      9.26 o 
   1   1   0      287.33      282.42      6.45 o 
   2   1   0        9.78        4.36      1.96 o 
   3   1   0      376.68      329.53      7.62 o 
   4   1   0     4643.35     5187.38     56.11 o 
   5   1   0      761.80     1044.27     17.96 o 
   6   1   0      151.30      171.20      7.56 o 
   7   1   0      441.25      510.53     10.37 o 
   8   1   0       37.17       33.02      4.54 o 
   9   1   0        0.69        8.32      5.27 o 
  10   1   0       26.09       30.36      6.65 o 
  11   1   0       15.73       24.91      7.12 o 
   0   2   0       27.90        7.54      2.39 o 
   1   2   0       14.19       16.02      1.08 o 
   2   2   0      108.25      115.53      3.21 o 
   3   2   0      334.52      327.48      5.90 o 
   4   2   0     2857.73     3130.24     30.66 o 
   5   2   0      150.94      187.20      5.60 o 
   6   2   0      127.96      130.04      8.09 o 
   7   2   0       55.11       64.49      4.98 o 
   8   2   0       90.10       59.84      5.45 o 
   9   2   0        6.56       17.74      5.13 o 
  10   2   0       18.09       20.46      7.15 o 
  11   2   0        8.34        8.77      7.03 o 
   1   3   0     1240.44     1235.18     12.27 o 
   2   3   0     1228.46     1254.72     16.01 o 
   3   3   0      312.87      337.40      7.17 o 
   4   3   0       36.49       52.15      3.22 o 
   5   3   0      359.26      418.54      7.83 o 
   6   3   0        0.25       -0.67      2.44 o 
   7   3   0      136.71      167.35      6.94 o 
   8   3   0      343.92      306.35     11.23 o 
   9   3   0        0.42        1.87      4.46 o 
  10   3   0       24.13       16.24      6.52 o 
  11   3   0       12.12        8.20      9.14 o 
   0   4   0    29124.28    27155.23    643.62 o 
   1   4   0     1042.05     1009.59     10.77 o 
   2   4   0       23.49       35.20      1.93 o 
   3   4   0      572.95      599.36      8.89 o 
   4   4   0     1909.40     2106.84     22.12 o 
   5   4   0       14.68       18.33      2.92 o 
   6   4   0       19.19       20.62      3.10 o 
   7   4   0       16.50       15.70      3.75 o 
   8   4   0      297.58      283.91     17.86 o 
   9   4   0       30.63       47.06      7.04 o 
  10   4   0       89.47       87.86     21.97 o 
  11   4   0        4.10        8.59      7.93 o 
   1   5   0      464.73      481.67      6.54 o 
   2   5   0       68.79       83.66      4.92 o 
   3   5   0      465.28      454.11      6.91 o 
   4   5   0      880.53      946.63     12.13 o 
   5   5   0       88.57       82.13      4.46 o 
   6   5   0       53.59       54.59      5.16 o 
   7   5   0        2.01        2.77      3.67 o 
   8   5   0      542.80      607.49     21.00 o 
   9   5   0        6.51        4.92      5.09 o 
  10   5   0       10.83        6.05      8.10 o 
   0   6   0     5340.93     5757.22     87.57 o 
   1   6   0     1783.33     1955.01     19.74 o 
   2   6   0      247.01      251.18      4.49 o 
   3   6   0       67.60       66.46      3.19 o 
   4   6   0     2053.64     2102.15     22.42 o 
   5   6   0      244.74      253.48     11.40 o 
   6   6   0      280.49      279.43      8.92 o 
   7   6   0       29.06       26.15      3.89 o 
   8   6   0      342.77      311.67     12.01 o 
   9   6   0       16.91        6.57      5.28 o 
  10   6   0        4.40       -3.98      5.11 o 
   1   7   0       55.58       75.53      3.09 o 
   2   7   0     1034.96     1181.29     12.84 o 
   3   7   0      347.90      313.07      5.77 o 
   4   7   0        2.94        5.82      1.81 o 
   5   7   0      542.52      577.45     11.23 o 
   6   7   0        1.17        2.53      3.75 o 
   7   7   0        1.05        3.92      3.83 o 
   8   7   0      312.81      331.50     14.70 o 
   9   7   0       39.50       31.77      6.83 o 
  10   7   0        7.27        5.08      7.28 o 
   0   8   0     5707.88     5687.06     79.39 o 
   1   8   0     1047.19     1075.76     12.31 o 
   2   8   0      459.35      495.24      7.24 o 
   3   8   0      163.18      143.21      4.18 o 
   4   8   0       69.78       79.29      4.11 o 
   5   8   0     1485.30     1530.37     24.19 o 
   6   8   0       40.61       51.46      7.38 o 
   7   8   0       33.57       21.48      5.28 o 
   8   8   0      736.35      775.62     24.83 o 
   9   8   0      204.78      191.87     25.39 o 
  10   8   0        3.70       -1.97      6.72 o 
   1   9   0       14.21       16.85      2.13 o 
   2   9   0        0.01       -1.76      1.52 o 
   3   9   0       26.71       22.49      2.93 o 
   4   9   0       99.96       99.79      6.66 o 
   5   9   0      700.08      699.45     15.29 o 
   6   9   0       76.77       66.41      9.95 o 
   7   9   0      345.18      368.48     12.79 o 
   8   9   0      426.52      478.26     14.53 o 
   9   9   0       89.09      104.58     10.12 o 
  10   9   0       28.71       14.85      7.90 o 
   0  10   0     9257.29     9720.53    132.88 o 
   1  10   0     2009.50     2050.02     21.23 o 
   2  10   0       13.13       11.98      2.01 o 
   3  10   0        0.10       -0.64      2.29 o 
   4  10   0       79.84       90.11      6.69 o 
   5  10   0       29.00       28.61      5.42 o 
   6  10   0        9.97       16.08      4.48 o 
   7  10   0        0.78        0.23      3.84 o 
   8  10   0       52.25       67.14      7.37 o 
   9  10   0      175.01      203.20     14.45 o 
   1  11   0        2.41       10.45      2.38 o 
   2  11   0      328.23      309.92      9.05 o 
   3  11   0       14.64       11.43      3.50 o 
   4  11   0      552.47      552.13     13.80 o 
   5  11   0      534.16      526.95     13.84 o 
   6  11   0       34.03       28.13      5.24 o 
   7  11   0        4.90       11.12      4.71 o 
   8  11   0        4.29        6.13      5.93 o 
   9  11   0       47.57       49.17      8.24 o 
   0  12   0     1969.60     2124.22     36.35 o 
   1  12   0      231.91      267.50      7.52 o 
   2  12   0      248.73      258.85      8.29 o 
   3  12   0        1.56       -3.90      3.20 o 
   4  12   0      837.96      808.90     17.29 o 
   5  12   0     1121.11     1122.27     21.67 o 
   6  12   0       11.34        8.88      4.55 o 
   7  12   0      102.95       95.63      8.31 o 
   8  12   0       36.17       70.64     22.19 o 
   9  12   0       85.36       83.66     10.68 o 
   1  13   0       53.96       76.65      5.01 o 
   2  13   0        5.87        1.39      2.75 o 
   3  13   0      175.03      174.09      8.35 o 
   4  13   0       61.97       58.08      6.09 o 
   5  13   0      127.18      130.81      8.73 o 
   6  13   0      110.46      117.19      8.87 o 
   7  13   0      189.75      192.51     11.33 o 
   8  13   0       19.41       12.32      6.33 o 
   0  14   0     1146.22     1213.78     32.94 o 
   1  14   0       89.30       92.20      5.61 o 
   2  14   0       50.66       50.13      6.71 o 
   3  14   0       81.08       80.81      6.40 o 
   4  14   0       34.72       30.99      5.26 o 
   5  14   0        9.41       13.21      5.35 o 
   6  14   0        3.85        6.55      4.69 o 
   7  14   0       33.28       34.56      6.48 o 
   8  14   0        5.91       -1.94      5.80 o 
   1  15   0       32.44       30.94      5.47 o 
   2  15   0        2.70       -1.07      2.76 o 
   3  15   0      146.73      149.70      8.49 o 
   4  15   0      248.99      252.62     12.06 o 
   5  15   0       43.62       50.14      6.65 o 
   6  15   0        0.45        4.28      4.82 o 
   7  15   0       68.56       58.04      7.77 o 
   0  16   0        1.22        3.48      4.82 o 
   1  16   0       63.36       76.30      7.26 o 
   2  16   0       32.75       41.76      8.97 o 
   3  16   0       60.77       52.60      5.93 o 
   4  16   0       26.87       29.91      5.89 o 
   5  16   0        0.03       -4.36      4.28 o 
   6  16   0      126.84      145.60     10.51 o 
   7  16   0      180.13      179.83     15.70 o 
   1  17   0        4.15        3.04      4.61 o 
   2  17   0       30.04       24.52      5.56 o 
   3  17   0      160.31      173.83     13.27 o 
   4  17   0        2.33       -0.61      4.55 o 
   5  17   0       16.64       20.18      6.05 o 
   6  17   0       56.31       52.17      7.72 o 
   0  18   0      116.21      136.33     16.22 o 
   1  18   0       24.43       27.62      6.25 o 
   2  18   0        3.72        0.12      4.60 o 
   3  18   0       32.86       36.84      6.60 o 
   4  18   0        2.39        3.56      5.51 o 
   5  18   0      139.81      176.47     13.26 o 
   1  19   0       47.89       51.27      8.77 o 
   2  19   0        6.18        0.82      6.05 o 
   3  19   0       19.49       10.03      5.71 o 
   4  19   0        0.07       -4.64      5.57 o 
   0  20   0        8.09        0.28      8.52 o 
   1  20   0      125.01      106.57     22.35 o 
   2  20   0       66.93       85.44     10.42 o 
   3  20   0       16.97       26.03      6.86 o 
 -11   1   1        0.36        0.65      5.25 o 
 -10   1   1        0.07        0.15      4.79 o 
  -9   1   1        5.60       -1.66      3.22 o 
  -8   1   1        4.76        3.05      3.07 o 
  -7   1   1        9.44       10.84      3.14 o 
  -6   1   1      267.51      280.49      7.78 o 
  -5   1   1     2432.18     2542.66     47.11 o 
  -4   1   1      102.45      131.65      5.35 o 
  -3   1   1      618.14      621.41     13.62 o 
  -2   1   1      141.50      131.75      2.87 o 
  -1   1   1       12.30        9.75      1.12 o 
   0   1   1      634.75      603.69      6.92 o 
   1   1   1      165.21      155.59      3.31 o 
   2   1   1     1442.02     1378.58     16.84 o 
   3   1   1      358.46      380.23      7.57 o 
   4   1   1     2631.53     2844.71     28.75 o 
   5   1   1        3.55        3.90      2.04 o 
   6   1   1       82.44       80.02      5.21 o 
   7   1   1        2.50        9.00      3.36 o 
   8   1   1       28.34       14.09      3.85 o 
   9   1   1        1.31        2.20      4.21 o 
  10   1   1       33.70       34.79      8.60 o 
 -11   2   1        0.07       -6.55      7.12 o 
 -10   2   1      196.64      221.50     16.55 o 
  -9   2   1        7.44        4.97      4.03 o 
  -8   2   1       44.87       47.43      4.60 o 
  -7   2   1        1.16        0.83      3.70 o 
  -6   2   1      531.91      557.63     12.36 o 
  -5   2   1     4407.02     4647.55     51.86 o 
  -4   2   1      115.17      136.57      4.60 o 
  -3   2   1     5156.42     5075.50     49.06 o 
  -2   2   1      398.06      382.99      5.52 o 
  -1   2   1    12568.89    11838.15    110.52 o 
   0   2   1     6187.01     5936.10     55.43 o 
   1   2   1      348.15      312.14      5.44 o 
   2   2   1     2310.52     2245.21     25.76 o 
   3   2   1      333.10      363.49      7.26 o 
   4   2   1      391.81      529.22     11.25 o 
   5   2   1       24.33       26.91      3.41 o 
   6   2   1      156.15      157.28      7.18 o 
   7   2   1     1038.65      973.32     22.33 o 
   8   2   1        5.78        6.49      3.11 o 
   9   2   1       43.76       45.30      5.75 o 
  10   2   1        2.57       12.08      6.17 o 
 -11   3   1       68.60       46.27      9.43 o 
 -10   3   1       27.76       13.92      6.92 o 
  -9   3   1        9.61       -0.53      2.90 o 
  -8   3   1       28.09       26.61      4.54 o 
  -7   3   1       25.85       32.60      3.69 o 
  -6   3   1        0.37        0.28      2.14 o 
  -5   3   1      944.91     1024.86     14.15 o 
  -4   3   1        0.37        2.46      1.54 o 
  -3   3   1      704.54      733.31     10.41 o 
  -2   3   1     1969.40     1919.77     18.53 o 
  -1   3   1     4604.09     4366.46     36.30 o 
   0   3   1      511.03      478.37      6.79 o 
   1   3   1        0.73        1.40      1.84 o 
   2   3   1     1359.96     1310.33     17.25 o 
   3   3   1      470.56      496.39     10.52 o 
   4   3   1     1819.56     1862.78     26.73 o 
   5   3   1       94.11       90.05      5.80 o 
   6   3   1      237.09      232.34      7.95 o 
   7   3   1      905.05      893.54     17.89 o 
   8   3   1        0.02       -0.73      4.04 o 
   9   3   1        6.70       13.29      4.63 o 
  10   3   1       34.81       37.96     14.43 o 
 -11   4   1       47.97       59.36     11.15 o 
 -10   4   1        5.78        8.55      5.80 o 
  -9   4   1       50.69       62.64      8.80 o 
  -8   4   1      105.30      104.66      6.48 o 
  -7   4   1        0.19        2.04      2.61 o 
  -6   4   1       25.56       27.85      4.34 o 
  -5   4   1      161.03      172.87      8.29 o 
  -4   4   1      519.24      493.04      7.63 o 
  -3   4   1      400.44      412.10      6.26 o 
  -2   4   1      412.02      448.20      9.84 o 
  -1   4   1     7274.68     7321.02     60.03 o 
   0   4   1      208.97      217.55      6.07 o 
   1   4   1      303.70      306.26      5.66 o 
   2   4   1      315.66      297.01      6.75 o 
   3   4   1        3.39       20.42      2.48 o 
   4   4   1     1471.82     1587.43     21.15 o 
   5   4   1      897.82      887.77     12.80 o 
   6   4   1      349.48      373.65      9.79 o 
   7   4   1        9.69        8.67      3.73 o 
   8   4   1        1.68        1.86      4.08 o 
   9   4   1       10.67       18.49      6.20 o 
  10   4   1        1.47        9.69      5.61 o 
 -11   5   1      100.26       99.34     14.49 o 
 -10   5   1       41.53       28.79      7.16 o 
  -9   5   1       44.87       56.51      8.35 o 
  -8   5   1        0.53        1.16      3.23 o 
  -7   5   1       52.59       55.04      5.43 o 
  -6   5   1      536.95      541.58      9.60 o 
  -5   5   1     1432.49     1458.86     17.22 o 
  -4   5   1       63.64       72.64      4.36 o 
  -3   5   1      169.46      153.46      3.73 o 
  -2   5   1     6607.26     6460.44     57.97 o 
  -1   5   1    17019.33    16849.74    144.70 o 
   0   5   1       57.48       70.16      3.28 o 
   1   5   1       31.09       28.67      2.47 o 
   2   5   1       84.93       87.82      4.31 o 
   3   5   1      236.94      217.10      5.98 o 
   4   5   1      318.40      338.58      6.35 o 
   5   5   1       14.82        6.78      2.17 o 
   6   5   1      125.17      153.34      7.47 o 
   7   5   1      425.59      367.45     11.76 o 
   8   5   1       28.76       12.18      4.19 o 
   9   5   1       43.70       34.36      6.23 o 
  10   5   1      225.10      293.75     16.22 o 
 -11   6   1       38.38       54.17      9.64 o 
 -10   6   1        1.22        5.29      5.87 o 
  -9   6   1        3.96        9.70      5.23 o 
  -8   6   1        9.84       11.58      4.47 o 
  -7   6   1       12.53        6.00      3.36 o 
  -6   6   1      740.00      767.53     11.84 o 
  -5   6   1     1812.47     1813.15     20.51 o 
  -4   6   1       25.12       24.82      2.79 o 
  -3   6   1      158.23      151.38      5.08 o 
  -2   6   1       18.47       20.40      2.16 o 
  -1   6   1       13.95        6.46      1.50 o 
   0   6   1       23.82       29.57      2.04 o 
   1   6   1       11.69       12.77      1.71 o 
   2   6   1       67.26       69.14      4.09 o 
   3   6   1        5.53        4.93      2.26 o 
   4   6   1       11.15       17.10      3.26 o 
   5   6   1      324.32      318.20      8.66 o 
   6   6   1       97.49      104.59      6.99 o 
   7   6   1      372.01      361.71     10.66 o 
   8   6   1      288.23      318.08     13.39 o 
   9   6   1        0.00       -1.63      4.62 o 
  10   6   1        9.18        7.57      6.32 o 
 -10   7   1      105.75      108.34     14.59 o 
  -9   7   1        1.84        0.32      4.24 o 
  -8   7   1      120.52      114.50      9.19 o 
  -7   7   1       12.84       12.83      4.14 o 
  -6   7   1      238.31      242.85      9.59 o 
  -5   7   1      225.41      206.52      6.72 o 
  -4   7   1       43.32       40.16      2.52 o 
  -3   7   1       16.90        8.32      2.27 o 
  -2   7   1       16.65       28.11      2.57 o 
  -1   7   1     1490.83     1532.75     15.71 o 
   0   7   1      283.43      275.42      5.15 o 
   1   7   1      112.18       98.00      3.46 o 
   2   7   1      178.64      186.94      5.68 o 
   3   7   1      205.22      219.05      6.65 o 
   4   7   1       27.63       26.08      3.59 o 
   5   7   1        6.71        7.69      3.37 o 
   6   7   1       53.11       48.84      4.93 o 
   7   7   1      324.73      348.44     13.42 o 
   8   7   1       11.20       11.38      4.85 o 
   9   7   1        1.46        7.41      6.40 o 
  10   7   1        6.84        4.34      7.75 o 
 -10   8   1       29.55       27.50     10.24 o 
  -9   8   1       48.72       42.41      8.66 o 
  -8   8   1        0.80       -3.47      4.23 o 
  -7   8   1       15.42       20.16      4.57 o 
  -6   8   1      462.09      454.72     12.14 o 
  -5   8   1      268.36      249.44      7.56 o 
  -4   8   1      113.68      114.19      5.24 o 
  -3   8   1        1.46        5.62      2.30 o 
  -2   8   1       14.79       14.82      2.41 o 
  -1   8   1     1969.64     1999.97     19.93 o 
   0   8   1      484.57      497.01      7.52 o 
   1   8   1        0.16        1.08      1.62 o 
   2   8   1      367.29      379.51      6.59 o 
   3   8   1      502.44      499.81      9.94 o 
   4   8   1       12.50        6.58      3.43 o 
   5   8   1      257.49      249.70      8.81 o 
   6   8   1      342.71      355.22     11.37 o 
   7   8   1      124.73      108.17      8.90 o 
   8   8   1        1.21        9.30      5.33 o 
   9   8   1       44.36       41.09      7.93 o 
 -10   9   1      107.37      130.81     16.56 o 
  -9   9   1       72.12       84.64      9.06 o 
  -8   9   1       12.95       18.92      5.54 o 
  -7   9   1       18.80       24.05      4.59 o 
  -6   9   1      347.70      350.81     10.96 o 
  -5   9   1     1950.32     1955.61     28.85 o 
  -4   9   1      308.09      300.81      8.87 o 
  -3   9   1       29.75       34.82      3.26 o 
  -2   9   1      810.78      820.34     17.52 o 
  -1   9   1     3177.33     3329.44     33.10 o 
   0   9   1      714.62      772.97     14.77 o 
   1   9   1      156.25      152.65      4.63 o 
   2   9   1       57.88       62.02      3.24 o 
   3   9   1        0.16        5.24      2.81 o 
   4   9   1       12.29       15.98      4.43 o 
   5   9   1       57.95       62.83      6.09 o 
   6   9   1        1.97       -4.20      3.58 o 
   7   9   1       29.54       32.92      5.81 o 
   8   9   1        2.51       -0.98      4.64 o 
   9   9   1       41.09       59.07     10.09 o 
 -10  10   1      235.19      263.56     24.14 o 
  -9  10   1      257.75      271.79     25.76 o 
  -8  10   1        3.36       -1.52      4.85 o 
  -7  10   1       96.35       91.19      7.27 o 
  -6  10   1      653.26      646.45     15.20 o 
  -5  10   1     2989.92     2888.25     39.15 o 
  -4  10   1        1.77       -0.21      2.65 o 
  -3  10   1      172.69      169.77      6.36 o 
  -2  10   1      311.11      329.67      8.67 o 
  -1  10   1      467.75      468.91      8.34 o 
   0  10   1       91.97       90.89      4.07 o 
   1  10   1        0.95       -1.88      1.85 o 
   2  10   1      125.14      115.71      4.35 o 
   3  10   1       20.14       17.50      4.08 o 
   4  10   1      521.22      520.49     13.85 o 
   5  10   1       83.96      104.47      7.54 o 
   6  10   1       37.92       49.58      6.15 o 
   7  10   1      106.56       95.20      8.05 o 
   8  10   1       73.15       74.69      7.79 o 
   9  10   1        1.14        2.93      5.90 o 
  -9  11   1       41.52       43.51      7.95 o 
  -8  11   1       13.27       19.32      5.90 o 
  -7  11   1        2.57        1.78      4.40 o 
  -6  11   1      427.35      441.03     12.76 o 
  -5  11   1      333.44      357.65     18.31 o 
  -4  11   1       28.95       32.53      4.99 o 
  -3  11   1      361.50      338.64      8.37 o 
  -2  11   1       10.47        6.39      2.48 o 
  -1  11   1      803.11      804.12     11.97 o 
   0  11   1        0.05        4.47      2.33 o 
   1  11   1        0.07        1.53      2.20 o 
   2  11   1       28.91       33.34      4.91 o 
   3  11   1      189.72      187.96      9.19 o 
   4  11   1     1090.83     1035.52     19.92 o 
   5  11   1       88.38       84.23      7.05 o 
   6  11   1      141.01      131.86      8.90 o 
   7  11   1        1.00        1.48      4.45 o 
   8  11   1        4.17        3.15      5.19 o 
   9  11   1        0.28       -6.53      5.71 o 
  -9  12   1        1.32        1.14      5.61 o 
  -8  12   1       15.88       19.52      6.08 o 
  -7  12   1       11.12       15.22      5.09 o 
  -6  12   1        0.74       -1.08      3.70 o 
  -5  12   1      235.10      232.96     10.74 o 
  -4  12   1        0.07        4.24      3.82 o 
  -3  12   1      668.11      657.82     12.00 o 
  -2  12   1       15.80       15.28      4.50 o 
  -1  12   1       45.23       36.75      4.15 o 
   0  12   1       47.15       73.75      4.20 o 
   1  12   1       11.56        9.02      2.98 o 
   2  12   1      169.77      171.87      7.89 o 
   3  12   1      269.57      236.56     20.97 o 
   4  12   1       69.02       72.15      6.57 o 
   5  12   1        1.73        1.81      3.81 o 
   6  12   1      266.47      255.08     12.34 o 
   7  12   1      756.00      707.37     22.52 o 
   8  12   1      117.51      137.82     10.47 o 
  -9  13   1        0.01       -1.77      5.63 o 
  -8  13   1        4.29        9.54      6.42 o 
  -7  13   1        8.65        9.17      5.60 o 
  -6  13   1       30.46       28.46      5.49 o 
  -5  13   1      309.22      313.44     12.42 o 
  -4  13   1       10.65       10.99      4.30 o 
  -3  13   1        0.00       -0.65      3.24 o 
  -2  13   1      115.87      117.97      6.97 o 
  -1  13   1        0.17        1.82      2.75 o 
   0  13   1      165.14      175.94      6.28 o 
   1  13   1        1.53        4.82      3.09 o 
   2  13   1        8.24       14.94      3.92 o 
   3  13   1       45.14       44.44      7.03 o 
   4  13   1      140.57      129.60     14.81 o 
   5  13   1      152.08      140.19      9.25 o 
   6  13   1      147.21      141.81      9.73 o 
   7  13   1      937.28      907.71     21.61 o 
   8  13   1        2.20        4.58      6.16 o 
  -8  14   1        3.63        1.50      6.67 o 
  -7  14   1       12.55       12.70      5.86 o 
  -6  14   1        0.00       -6.14      4.10 o 
  -5  14   1      158.18      152.63      9.50 o 
  -4  14   1      103.35      107.29      7.83 o 
  -3  14   1       34.90       29.05      4.51 o 
  -2  14   1      111.64      147.59      7.88 o 
  -1  14   1       68.08       80.91      5.34 o 
   0  14   1       10.50        6.56      3.46 o 
   1  14   1       10.69        9.46      3.73 o 
   2  14   1      468.31      420.95     11.33 o 
   3  14   1      301.09      269.08     15.96 o 
   4  14   1      340.74      340.70     12.55 o 
   5  14   1       21.87       23.92      6.21 o 
   6  14   1      311.44      290.46     13.69 o 
   7  14   1      435.47      415.79     24.19 o 
  -8  15   1        4.68        6.75      6.16 o 
  -7  15   1       77.31       93.89     10.04 o 
  -6  15   1      439.26      460.69     14.93 o 
  -5  15   1      187.59      184.05     10.66 o 
  -4  15   1       11.13       17.97      4.90 o 
  -3  15   1      166.23      164.61      8.67 o 
  -2  15   1      115.01      159.03      9.90 o 
  -1  15   1      185.71      224.09      9.93 o 
   0  15   1      116.63      119.31      8.77 o 
   1  15   1       38.14       32.05      5.52 o 
   2  15   1      184.09      171.58      8.72 o 
   3  15   1      447.67      427.42     15.29 o 
   4  15   1      195.52      193.36     10.90 o 
   5  15   1       85.15       98.77      8.55 o 
   6  15   1        0.00       -6.32      4.55 o 
   7  15   1        1.48        1.27      6.27 o 
  -7  16   1        8.09       20.40      6.64 o 
  -6  16   1      536.21      507.99     16.05 o 
  -5  16   1       78.28       79.71      8.02 o 
  -4  16   1       10.49        3.28      4.71 o 
  -3  16   1      428.80      440.86     13.49 o 
  -2  16   1       31.74        8.56      4.09 o 
  -1  16   1      139.32      169.40      8.77 o 
   0  16   1       19.24       21.28      5.14 o 
   1  16   1        5.80        2.58      4.38 o 
   2  16   1        1.33        2.10      4.22 o 
   3  16   1        0.77       -1.16      3.14 o 
   4  16   1        7.32        2.49      4.58 o 
   5  16   1       27.70       38.58      7.95 o 
   6  16   1       17.33       22.92      6.34 o 
  -6  17   1      360.56      379.39     20.54 o 
  -5  17   1      197.23      215.60     13.84 o 
  -4  17   1       54.23       49.68      6.68 o 
  -3  17   1        0.48       -6.07      4.04 o 
  -2  17   1      100.40       91.20     10.61 o 
  -1  17   1        0.57       -3.72      5.04 o 
   0  17   1       52.95       64.70      7.11 o 
   1  17   1       72.46       82.50      7.81 o 
   2  17   1       11.53        3.32      4.61 o 
   3  17   1      296.26      294.55     15.41 o 
   4  17   1       75.67       58.71      7.53 o 
   5  17   1        0.16       -2.77      4.93 o 
  -6  18   1       11.06       20.01      7.26 o 
  -5  18   1       32.62       34.34      6.60 o 
  -4  18   1       67.99       76.58      9.18 o 
  -3  18   1        1.56        2.51      4.64 o 
  -2  18   1        2.23        3.17      4.75 o 
  -1  18   1      156.21      149.24     11.99 o 
   0  18   1        5.31       13.02      7.30 o 
   1  18   1        0.90        1.46      4.50 o 
   2  18   1       89.44       85.44      8.45 o 
   3  18   1      897.40      933.31     28.96 o 
   4  18   1       22.60       26.48      7.21 o 
   5  18   1       68.43       74.63     10.08 o 
  -4  19   1       90.61      103.23     10.87 o 
  -3  19   1       20.03       22.23      6.26 o 
  -2  19   1       38.04       50.85      8.57 o 
  -1  19   1      244.22      248.47     15.42 o 
   0  19   1       12.23       16.03      6.55 o 
   1  19   1       25.65       34.65      6.65 o 
   2  19   1      145.58      154.22     10.99 o 
   3  19   1        8.69        6.17      4.70 o 
   4  19   1      133.18      139.14     12.46 o 
  -3  20   1        0.25        5.57      6.71 o 
  -2  20   1        0.21       -8.77      5.85 o 
  -1  20   1        0.58       13.16      6.20 o 
   0  20   1        1.82        6.42      6.71 o 
   1  20   1       15.86       12.54      6.90 o 
   2  20   1      102.55      106.60     10.02 o 
 -11   0   2      206.43      252.97     29.09 o 
 -10   0   2        5.07       17.10      7.34 o 
  -9   0   2        0.60       -6.86      4.57 o 
  -8   0   2        2.42        5.33      7.16 o 
  -7   0   2       38.71       40.53      5.51 o 
  -6   0   2       32.29       29.55      4.40 o 
  -5   0   2      165.92      157.18     17.34 o 
  -4   0   2      409.30      377.06      9.10 o 
  -3   0   2     4676.47     4618.97     62.98 o 
  -2   0   2     2300.12     2281.36     38.67 o 
  -1   0   2     2580.20     2503.44     35.47 o 
   0   0   2     2478.67     2451.05     30.16 o 
   1   0   2      981.28      905.03     13.50 o 
   2   0   2       65.27       52.09      3.92 o 
   3   0   2        2.75       -0.25      2.38 o 
   4   0   2      123.73      132.85      8.71 o 
   5   0   2        0.07        2.39      3.34 o 
   6   0   2       29.93       28.06      5.66 o 
   7   0   2      154.26      150.66     10.40 o 
   8   0   2        0.00       -0.66      9.25 o 
   9   0   2      247.67      284.94     21.90 o 
  10   0   2       71.86       89.33     15.21 o 
 -11   1   2        2.91        3.76      5.38 o 
 -10   1   2        0.50       -1.64      4.07 o 
  -9   1   2       12.32       12.83      4.31 o 
  -8   1   2       48.48       50.77      5.03 o 
  -7   1   2     2268.64     2253.50     26.98 o 
  -6   1   2     3662.08     3721.13     39.45 o 
  -5   1   2       58.54       59.40      4.01 o 
  -4   1   2      258.49      243.07      5.30 o 
  -3   1   2       14.49       11.98      2.49 o 
  -2   1   2      425.57      415.25      7.80 o 
  -1   1   2     1718.88     1644.86     21.17 o 
   0   1   2      853.62      834.85     10.28 o 
   1   1   2     1208.51     1158.44     11.61 o 
   2   1   2      517.05      457.03      6.43 o 
   3   1   2      646.24      650.26      9.35 o 
   4   1   2     1796.62     1775.45     22.69 o 
   5   1   2       21.25       18.52      2.94 o 
   6   1   2        0.73        2.29      2.76 o 
   7   1   2       72.20       72.65      5.84 o 
   8   1   2       10.94       14.79      4.22 o 
   9   1   2        6.96       11.84      7.57 o 
  10   1   2      119.56      161.03     12.89 o 
 -11   2   2       12.58       16.44      6.72 o 
 -10   2   2       28.41       38.16      7.34 o 
  -9   2   2        3.74        0.65      3.80 o 
  -8   2   2      105.19      114.97      6.87 o 
  -7   2   2       53.12       56.91      4.23 o 
  -6   2   2       90.79       96.73      5.54 o 
  -5   2   2        2.95        2.75      1.85 o 
  -4   2   2       11.11       12.24      1.80 o 
  -3   2   2      930.31      960.68     11.41 o 
  -2   2   2     3978.22     3936.78     38.35 o 
  -1   2   2      892.92      819.24      9.39 o 
   0   2   2      435.42      416.10      5.56 o 
   1   2   2       29.44       20.07      2.08 o 
   2   2   2      297.17      290.11      5.51 o 
   3   2   2      370.85      359.30      8.52 o 
   4   2   2       10.06        5.56      2.25 o 
   5   2   2      429.42      427.52      9.37 o 
   6   2   2      370.47      364.47      8.92 o 
   7   2   2       14.54       19.01      3.78 o 
   8   2   2        1.45       -1.71      3.88 o 
   9   2   2       24.47       37.56      8.90 o 
  10   2   2       64.45       70.88      9.84 o 
 -11   3   2        7.86        3.22      5.97 o 
 -10   3   2       75.55       85.27      8.36 o 
  -9   3   2       11.51        8.54      3.60 o 
  -8   3   2       44.60       42.18      5.34 o 
  -7   3   2      291.79      282.75      7.76 o 
  -6   3   2      143.92      141.07      5.50 o 
  -5   3   2        3.25        1.85      1.86 o 
  -4   3   2       76.11       96.35      5.18 o 
  -3   3   2     3132.53     3148.35     31.81 o 
  -2   3   2     2958.33     2893.16     28.69 o 
  -1   3   2      622.95      599.56      7.35 o 
   0   3   2     3327.04     3243.97     28.17 o 
   1   3   2       22.56       15.18      1.87 o 
   2   3   2       51.07       55.71      3.00 o 
   3   3   2       12.50       21.18      2.42 o 
   4   3   2      788.11      797.62     12.48 o 
   5   3   2      141.27      140.27      6.24 o 
   6   3   2      143.22      130.65      8.13 o 
   7   3   2      441.23      424.62     11.41 o 
   8   3   2       38.15       38.26      5.53 o 
   9   3   2       17.23       14.00      5.83 o 
 -11   4   2       16.49       19.50      6.57 o 
 -10   4   2       10.32       16.17      5.90 o 
  -9   4   2        4.71        8.74      4.59 o 
  -8   4   2        8.74        7.95      3.14 o 
  -7   4   2        6.65        6.92      2.80 o 
  -6   4   2      601.01      598.31     10.51 o 
  -5   4   2        0.36       -0.48      1.89 o 
  -4   4   2       70.26       59.68      3.17 o 
  -3   4   2      748.60      721.49     10.47 o 
  -2   4   2      165.56      169.46      3.90 o 
  -1   4   2     1652.99     1688.73     16.19 o 
   0   4   2      110.30      110.19      3.70 o 
   1   4   2        0.04        2.03      1.44 o 
   2   4   2        2.85        5.65      1.59 o 
   3   4   2        0.41        2.46      1.43 o 
   4   4   2       12.07        8.66      2.67 o 
   5   4   2      213.33      215.01      8.22 o 
   6   4   2       48.23       43.04      4.78 o 
   7   4   2      153.34      151.90      9.95 o 
   8   4   2        2.45        0.53      4.19 o 
   9   4   2       46.19       45.95      8.64 o 
 -11   5   2        0.94        7.14      6.67 o 
 -10   5   2       41.84       40.29      7.94 o 
  -9   5   2        1.76        1.33      4.89 o 
  -8   5   2       54.34       57.40      4.94 o 
  -7   5   2       52.34       70.64      5.61 o 
  -6   5   2       89.30       94.68      4.60 o 
  -5   5   2       50.15       53.30      3.51 o 
  -4   5   2       31.56       44.74      2.76 o 
  -3   5   2      160.53      130.42      3.92 o 
  -2   5   2     1725.68     1694.33     17.85 o 
  -1   5   2      198.62      184.81      4.02 o 
   0   5   2      498.70      428.80      7.11 o 
   1   5   2        0.71        1.88      1.33 o 
   2   5   2       68.11       69.60      4.46 o 
   3   5   2        1.58        1.80      2.38 o 
   4   5   2        2.15       -2.83      1.89 o 
   5   5   2      168.57      169.30      8.80 o 
   6   5   2      134.94      106.98      7.38 o 
   7   5   2      146.07      140.66      8.78 o 
   8   5   2        1.28       -0.86      4.31 o 
   9   5   2        0.02       -6.06      5.92 o 
 -11   6   2       87.65       79.97     11.20 o 
 -10   6   2      106.10      123.23     12.10 o 
  -9   6   2        0.09       -5.52      3.82 o 
  -8   6   2      275.99      283.59     14.38 o 
  -7   6   2       57.54       58.44      4.75 o 
  -6   6   2      340.98      343.67      7.53 o 
  -5   6   2      106.48      111.89      4.42 o 
  -4   6   2      125.98      137.44      5.45 o 
  -3   6   2      339.80      347.70      6.19 o 
  -2   6   2     1151.33     1236.63     13.27 o 
  -1   6   2      145.48      135.75      4.28 o 
   0   6   2      363.06      312.44      5.89 o 
   1   6   2        0.00        1.12      1.40 o 
   2   6   2      741.32      783.99     13.67 o 
   3   6   2      457.77      450.61      9.58 o 
   4   6   2        7.06        4.54      3.01 o 
   5   6   2      363.15      375.96     11.01 o 
   6   6   2      268.96      265.01      9.92 o 
   7   6   2        0.00        1.77      3.77 o 
   8   6   2        2.43        4.60      4.85 o 
   9   6   2       17.73       19.39      6.13 o 
 -11   7   2       52.79       59.89     10.01 o 
 -10   7   2        1.35        0.00      5.49 o 
  -9   7   2        9.09        4.96      4.50 o 
  -8   7   2       27.47       26.29      6.56 o 
  -7   7   2       23.54       32.09      4.61 o 
  -6   7   2      545.19      550.56     11.05 o 
  -5   7   2      106.31      122.29      7.57 o 
  -4   7   2      938.58      925.86     13.77 o 
  -3   7   2     1649.54     1678.22     23.53 o 
  -2   7   2      127.56      112.15      5.99 o 
  -1   7   2      693.42      735.81      9.51 o 
   0   7   2      237.74      247.90      5.41 o 
   1   7   2        4.15        0.89      1.57 o 
   2   7   2       97.13       89.30      6.23 o 
   3   7   2       15.88       15.40      3.21 o 
   4   7   2        5.50        4.76      3.03 o 
   5   7   2      150.40      146.18      7.43 o 
   6   7   2       45.68       34.00      5.68 o 
   7   7   2      388.68      345.01     15.75 o 
   8   7   2        0.02        0.81      4.60 o 
   9   7   2       19.96       15.21      5.84 o 
 -11   8   2        9.80       13.95      7.39 o 
 -10   8   2       65.18       87.86     13.03 o 
  -9   8   2        1.53        5.23      5.65 o 
  -8   8   2        6.50        2.70      4.47 o 
  -7   8   2       80.91       83.28      6.54 o 
  -6   8   2      740.31      728.80     13.24 o 
  -5   8   2       26.44       26.77      3.60 o 
  -4   8   2        3.53        4.71      2.56 o 
  -3   8   2      172.38      189.61      8.10 o 
  -2   8   2       15.24        9.19      1.93 o 
  -1   8   2       15.36       22.22      2.64 o 
   0   8   2      399.03      362.90      7.79 o 
   1   8   2      213.20      213.90      5.67 o 
   2   8   2      347.13      342.17      8.42 o 
   3   8   2       40.34       48.85      4.48 o 
   4   8   2        4.89        4.84      3.19 o 
   5   8   2      212.25      210.37      8.86 o 
   6   8   2      172.34      152.28      9.78 o 
   7   8   2       63.11       32.09     10.04 o 
   8   8   2       17.25       14.48      5.43 o 
   9   8   2        0.68       -7.28      4.85 o 
 -10   9   2      144.10      185.10     15.43 o 
  -9   9   2       10.35        8.66      6.27 o 
  -8   9   2        3.94        5.25      5.88 o 
  -7   9   2      786.80      758.51     19.27 o 
  -6   9   2     1352.85     1300.46     22.10 o 
  -5   9   2       39.44       35.32      3.94 o 
  -4   9   2       17.75       16.27      3.23 o 
  -3   9   2       16.03       12.18      2.72 o 
  -2   9   2     1872.85     1956.88     20.30 o 
  -1   9   2      392.01      427.97      9.78 o 
   0   9   2      240.96      248.70      5.87 o 
   1   9   2      435.44      443.84      7.58 o 
   2   9   2      205.28      196.46      7.55 o 
   3   9   2      269.68      273.90      9.97 o 
   4   9   2      568.69      531.65     15.14 o 
   5   9   2       33.52       41.00      5.35 o 
   6   9   2      286.78      262.48     12.12 o 
   7   9   2        4.98        3.55      4.79 o 
   8   9   2        0.43       -0.77      4.24 o 
   9   9   2        5.64        3.16      5.87 o 
 -10  10   2       19.28       13.46      7.46 o 
  -9  10   2        0.40       -1.29      6.79 o 
  -8  10   2       28.10       20.81      5.72 o 
  -7  10   2       41.77       41.14      6.47 o 
  -6  10   2        2.58        2.31      3.63 o 
  -5  10   2       62.75       62.86      5.00 o 
  -4  10   2      135.52      129.37      6.36 o 
  -3  10   2      604.42      591.17     10.76 o 
  -2  10   2      992.62      984.42     12.56 o 
  -1  10   2       72.29       64.44      3.73 o 
   0  10   2       20.88       21.40      2.79 o 
   1  10   2       54.93       44.41      3.46 o 
   2  10   2        2.55        1.35      2.77 o 
   3  10   2       27.80       28.83      4.16 o 
   4  10   2        3.35        1.47      3.68 o 
   5  10   2       15.21       13.16      4.36 o 
   6  10   2      165.07      165.56      9.99 o 
   7  10   2      157.26      158.40     10.51 o 
   8  10   2        0.29       -0.29      5.14 o 
 -10  11   2       65.82       67.67     10.70 o 
  -9  11   2        1.15        6.09      8.01 o 
  -8  11   2        0.09        5.05      5.12 o 
  -7  11   2      229.53      233.28     18.53 o 
  -6  11   2        0.46        1.97      3.65 o 
  -5  11   2       29.58       30.26      4.87 o 
  -4  11   2      149.33      160.52      7.30 o 
  -3  11   2       68.10       64.13      4.68 o 
  -2  11   2      398.88      408.74      9.06 o 
  -1  11   2       14.44       16.34      2.81 o 
   0  11   2       24.85       30.00      3.18 o 
   1  11   2      158.47      161.63      6.56 o 
   2  11   2        8.67        9.95      3.16 o 
   3  11   2      203.41      197.48      9.79 o 
   4  11   2        3.48        6.23      3.74 o 
   5  11   2        2.47        3.09      4.69 o 
   6  11   2      653.72      615.84     21.58 o 
   7  11   2       25.74       26.09      5.93 o 
   8  11   2        9.61        8.30      5.89 o 
  -9  12   2       24.91       20.36      6.53 o 
  -8  12   2        0.57       -3.25      4.68 o 
  -7  12   2       15.36       14.48      5.49 o 
  -6  12   2      151.14      148.46      9.02 o 
  -5  12   2      135.47      137.63      8.45 o 
  -4  12   2        0.15        0.61      3.08 o 
  -3  12   2        0.01        0.01      2.78 o 
  -2  12   2      408.47      433.73     17.41 o 
  -1  12   2      131.25      117.22      5.88 o 
   0  12   2       32.01       31.73      3.69 o 
   1  12   2        0.11        1.91      2.91 o 
   2  12   2     1069.71     1049.01     17.97 o 
   3  12   2      114.37      114.42      7.85 o 
   4  12   2        0.08       -2.60      3.55 o 
   5  12   2       10.31        7.01      4.50 o 
   6  12   2       11.05        5.68      4.85 o 
   7  12   2        5.16       -0.18      4.82 o 
   8  12   2        9.05        4.34      5.58 o 
  -9  13   2       31.45       25.40      7.20 o 
  -8  13   2      121.12      115.62     10.48 o 
  -7  13   2       39.07       34.14      6.78 o 
  -6  13   2      288.50      277.65     11.91 o 
  -5  13   2       10.25       10.11      4.29 o 
  -4  13   2       51.82       48.46      5.67 o 
  -3  13   2      161.12      151.36      7.43 o 
  -2  13   2      792.75      703.23     12.87 o 
  -1  13   2       46.41       44.94      4.37 o 
   0  13   2       66.09       65.80      4.34 o 
   1  13   2      370.72      361.62     13.59 o 
   2  13   2      456.65      452.12     11.58 o 
   3  13   2      101.96       98.59      9.22 o 
   4  13   2      244.16      242.64     13.31 o 
   5  13   2        3.62       -0.77      4.38 o 
   6  13   2      173.56      172.71     10.87 o 
   7  13   2       61.83       81.21      8.59 o 
  -8  14   2       51.42       39.65      7.64 o 
  -7  14   2      242.31      255.17     14.69 o 
  -6  14   2      720.89      728.05     17.94 o 
  -5  14   2        2.57        0.54      4.16 o 
  -4  14   2        0.00        0.00      3.68 o 
  -3  14   2      296.70      330.22      9.36 o 
  -2  14   2      881.39      897.25     15.16 o 
  -1  14   2       15.63       20.88      3.83 o 
   0  14   2        4.07       -0.43      3.83 o 
   1  14   2        0.09        0.40      4.27 o 
   2  14   2      867.93      778.85     16.94 o 
   3  14   2      323.34      302.93     12.92 o 
   4  14   2        0.99       -3.40      3.68 o 
   5  14   2        0.00       -4.79      4.18 o 
   6  14   2      187.95      177.80     11.37 o 
   7  14   2      156.28      147.38     11.16 o 
  -8  15   2        1.61        0.01      5.72 o 
  -7  15   2      221.21      258.05     15.32 o 
  -6  15   2      130.85      150.53     11.66 o 
  -5  15   2       32.42       34.55      5.84 o 
  -4  15   2       99.72       86.47     10.71 o 
  -3  15   2        0.83        0.64      3.66 o 
  -2  15   2      441.61      442.06     10.82 o 
  -1  15   2       15.48        8.69      4.19 o 
   0  15   2       67.39       76.30      7.13 o 
   1  15   2       51.93       41.20      6.70 o 
   2  15   2       10.84       10.25      4.12 o 
   3  15   2       23.57        6.96      4.68 o 
   4  15   2        2.65        3.19      4.23 o 
   5  15   2       87.11       93.48      8.60 o 
   6  15   2      183.67      183.99     11.84 o 
  -7  16   2       31.52       33.30      7.79 o 
  -6  16   2       15.24        8.29      5.93 o 
  -5  16   2        1.05        2.65      4.65 o 
  -4  16   2        3.45        2.49      3.79 o 
  -3  16   2       15.87       24.88      5.01 o 
  -2  16   2        9.96        2.55      4.78 o 
  -1  16   2       42.92       34.00      5.61 o 
   0  16   2        2.29       -2.97      4.04 o 
   1  16   2       15.82        9.55      4.87 o 
   2  16   2      340.20      287.95     16.76 o 
   3  16   2        5.10        3.50      4.67 o 
   4  16   2        0.47       -5.25      3.80 o 
   5  16   2       43.56       42.37      7.08 o 
   6  16   2       45.41       44.09      8.68 o 
  -7  17   2       75.94      115.56     11.43 o 
  -6  17   2       77.91       76.51     11.71 o 
  -5  17   2       41.27       43.95      6.70 o 
  -4  17   2       38.14       39.15      7.01 o 
  -3  17   2      102.15      110.51      8.90 o 
  -2  17   2       23.50        7.97      4.79 o 
  -1  17   2      190.34      196.17     12.24 o 
   0  17   2        6.61        9.43      5.58 o 
   1  17   2      101.70       96.80      8.50 o 
   2  17   2       78.46       73.23      7.74 o 
   3  17   2      152.10      155.73     14.63 o 
   4  17   2       25.09       18.90      5.91 o 
   5  17   2       76.93       68.81      8.36 o 
  -6  18   2      216.65      242.34     15.29 o 
  -5  18   2        0.84       10.01      5.41 o 
  -4  18   2        4.32        2.68      4.92 o 
  -3  18   2        1.49       -0.42      4.82 o 
  -2  18   2        0.23       -0.34      5.80 o 
  -1  18   2       97.12      102.51     11.91 o 
   0  18   2        4.01       -2.67      4.52 o 
   1  18   2       37.04       38.79      6.49 o 
   2  18   2        0.36       -4.31      5.83 o 
   3  18   2       51.16       53.76      8.57 o 
   4  18   2       23.08        8.25      5.50 o 
  -5  19   2       53.35       58.08     16.89 o 
  -4  19   2       45.22       44.16      8.03 o 
  -3  19   2       29.25       28.34      8.28 o 
  -2  19   2      190.38      198.35     13.99 o 
  -1  19   2        8.76        9.64      4.74 o 
   0  19   2        0.28       -4.81      4.89 o 
   1  19   2      221.61      238.84     13.15 o 
   2  19   2       23.37       20.13      6.90 o 
   3  19   2      163.88      147.92     12.69 o 
  -3  20   2       29.16       17.99      7.21 o 
  -2  20   2      281.56      266.98     21.43 o 
  -1  20   2      208.60      195.81     16.81 o 
   0  20   2       17.30       29.53      8.04 o 
   1  20   2       87.49       72.56      9.70 o 
 -12   1   3      112.74      168.40     18.43 o 
 -11   1   3      325.52      356.68     23.44 o 
 -10   1   3      103.23      110.50      8.84 o 
  -9   1   3      134.75      152.72     12.96 o 
  -8   1   3      804.89      799.16     17.98 o 
  -7   1   3     2384.44     2403.48     31.35 o 
  -6   1   3       17.02       17.22      2.27 o 
  -5   1   3       16.51        9.85      2.25 o 
  -4   1   3       11.82        6.20      1.87 o 
  -3   1   3     1884.66     1922.85     23.22 o 
  -2   1   3        4.55        7.15      2.09 o 
  -1   1   3     1065.99     1014.29     13.80 o 
   0   1   3     4069.73     4137.77     41.70 o 
   1   1   3     3004.70     3111.70     27.99 o 
   2   1   3      232.19      257.62      5.10 o 
   3   1   3       40.01       37.85      2.81 o 
   4   1   3      390.52      378.78      7.52 o 
   5   1   3      578.23      564.57      9.97 o 
   6   1   3        5.59        6.48      2.49 o 
   7   1   3        4.37        7.81      4.53 o 
   8   1   3        0.38        8.33      6.01 o 
   9   1   3        7.03        5.65      6.84 o 
 -12   2   3      637.77      672.37     24.62 o 
 -11   2   3      209.48      211.68     20.16 o 
 -10   2   3        3.84        7.46      5.40 o 
  -9   2   3        3.38        1.64      3.78 o 
  -8   2   3      343.13      352.81     11.63 o 
  -7   2   3       11.60       11.67      3.73 o 
  -6   2   3        4.67        3.15      1.87 o 
  -5   2   3       92.05       87.34      6.04 o 
  -4   2   3     1027.65      990.42     14.34 o 
  -3   2   3     3546.56     3754.19     37.58 o 
  -2   2   3     4670.90     4619.32     50.05 o 
  -1   2   3      663.51      650.02      8.77 o 
   0   2   3      463.83      488.40      7.41 o 
   1   2   3       73.25       78.11      3.48 o 
   2   2   3       73.81       79.83      3.15 o 
   3   2   3        2.50        3.46      1.90 o 
   4   2   3      277.80      263.83      6.58 o 
   5   2   3      907.77      910.95     16.53 o 
   6   2   3       62.03       66.66      6.47 o 
   7   2   3      193.27      214.07      9.82 o 
   8   2   3       39.01       40.83      7.67 o 
   9   2   3      647.26      723.85     22.60 o 
 -12   3   3       14.16       17.74      7.54 o 
 -11   3   3      274.83      288.34     20.58 o 
 -10   3   3       59.87       57.79      6.29 o 
  -9   3   3      127.35      135.44      9.20 o 
  -8   3   3        3.35        1.51      3.62 o 
  -7   3   3      171.06      196.50     13.81 o 
  -6   3   3       44.26       57.75      3.52 o 
  -5   3   3      116.86      113.66      4.57 o 
  -4   3   3       45.17       45.37      4.10 o 
  -3   3   3      241.08      256.86      6.17 o 
  -2   3   3     1004.91      995.63     12.66 o 
  -1   3   3      853.36      836.92      9.59 o 
   0   3   3      621.13      670.52      9.91 o 
   1   3   3     2164.72     2190.21     28.14 o 
   2   3   3       59.61       64.27      2.88 o 
   3   3   3       42.66       42.37      2.90 o 
   4   3   3      367.40      381.24      7.88 o 
   5   3   3      417.43      417.42     16.66 o 
   6   3   3       13.51       20.71      4.65 o 
   7   3   3       23.99       22.20      4.54 o 
   8   3   3        0.90        3.77      4.95 o 
   9   3   3        8.16       25.61      7.68 o 
 -11   4   3       28.05       40.68      8.01 o 
 -10   4   3        0.96        2.09      4.16 o 
  -9   4   3        9.12        7.53      3.77 o 
  -8   4   3     3058.66     2948.73     35.49 o 
  -7   4   3     2618.31     2614.42     31.44 o 
  -6   4   3      171.22      172.57      9.18 o 
  -5   4   3       33.78       33.46      2.75 o 
  -4   4   3       31.70       33.44      2.56 o 
  -3   4   3     1515.49     1619.77     17.38 o 
  -2   4   3       30.65       36.15      2.35 o 
  -1   4   3     1270.03     1282.48     13.56 o 
   0   4   3     4386.21     4377.10     38.18 o 
   1   4   3     1206.86     1224.94     15.68 o 
   2   4   3     1288.60     1311.12     17.02 o 
   3   4   3       80.63       95.40      4.82 o 
   4   4   3       12.54        6.66      2.82 o 
   5   4   3     1506.35     1436.19     23.69 o 
   6   4   3     1004.62      953.05     25.16 o 
   7   4   3        7.91        2.21      3.78 o 
   8   4   3       17.67       15.55      7.65 o 
   9   4   3        5.82        7.53      8.36 o 
 -11   5   3        0.00        6.52      5.98 o 
 -10   5   3        7.69       10.10      5.69 o 
  -9   5   3        4.12       -5.69      4.20 o 
  -8   5   3     1324.26     1315.22     19.95 o 
  -7   5   3     1828.44     1744.60     23.27 o 
  -6   5   3      288.56      280.97      6.56 o 
  -5   5   3       36.31       23.60      2.55 o 
  -4   5   3      141.79      158.82      6.45 o 
  -3   5   3     2715.30     2868.78     30.60 o 
  -2   5   3      720.03      742.29      9.45 o 
  -1   5   3     1201.01     1224.20     13.35 o 
   0   5   3     2347.14     2416.80     23.01 o 
   1   5   3      777.87      873.21     11.70 o 
   2   5   3       17.63       15.85      2.63 o 
   3   5   3       48.83       50.91      3.97 o 
   4   5   3       60.72       67.89      5.42 o 
   5   5   3       50.50       44.83      5.69 o 
   6   5   3      318.94      311.50     11.17 o 
   7   5   3       35.91       24.73      7.46 o 
   8   5   3       30.58       29.64      6.80 o 
   9   5   3      316.98      352.35     26.48 o 
 -11   6   3       14.34       14.45      7.04 o 
 -10   6   3        9.33       11.64      5.98 o 
  -9   6   3       29.04       31.29      6.88 o 
  -8   6   3     1033.46      957.77     22.07 o 
  -7   6   3       85.98       72.45      5.78 o 
  -6   6   3       37.85       44.86      3.70 o 
  -5   6   3        0.10        3.28      2.05 o 
  -4   6   3      261.21      266.92      5.78 o 
  -3   6   3     1454.28     1452.19     16.54 o 
  -2   6   3       52.81       43.31      2.78 o 
  -1   6   3      539.01      556.03      8.07 o 
   0   6   3      107.06      107.63      3.83 o 
   1   6   3       14.37       15.37      2.29 o 
   2   6   3      602.50      572.82     15.22 o 
   3   6   3       89.80       86.86      8.61 o 
   4   6   3       13.67        5.91      3.16 o 
   5   6   3      433.02      424.86     13.36 o 
   6   6   3       84.29       81.09      7.05 o 
   7   6   3       28.83       28.22      5.74 o 
   8   6   3        1.13       -0.66      5.10 o 
   9   6   3       31.88       21.36      8.67 o 
 -11   7   3       10.66       16.54      7.48 o 
 -10   7   3       26.73       23.76      7.86 o 
  -9   7   3        0.51       10.09      5.65 o 
  -8   7   3      231.09      207.90     11.40 o 
  -7   7   3      566.85      547.95     13.04 o 
  -6   7   3       59.73       66.22      4.73 o 
  -5   7   3        2.02        2.24      2.12 o 
  -4   7   3      122.12      114.65      4.31 o 
  -3   7   3      544.87      555.17      8.34 o 
  -2   7   3       14.16       13.13      2.19 o 
  -1   7   3       69.36       73.16      3.60 o 
   0   7   3      180.53      192.14      6.62 o 
   1   7   3      211.69      205.37      5.31 o 
   2   7   3      135.15      123.04      6.19 o 
   3   7   3        7.90        2.70      3.19 o 
   4   7   3       73.94       73.80      5.68 o 
   5   7   3      467.24      420.08     13.72 o 
   6   7   3       81.85       61.64      6.12 o 
   7   7   3        7.34       10.19      5.08 o 
   8   7   3       19.92       25.35      6.86 o 
 -11   8   3      190.92      206.52     16.40 o 
 -10   8   3        7.16        8.15      5.99 o 
  -9   8   3        1.54        0.53      8.09 o 
  -8   8   3      689.27      693.08     18.34 o 
  -7   8   3      279.24      262.05     15.58 o 
  -6   8   3      232.00      228.71      7.87 o 
  -5   8   3      141.53      150.95      8.36 o 
  -4   8   3      205.27      216.59      5.52 o 
  -3   8   3        6.53        1.96      2.04 o 
  -2   8   3      841.82      842.44     11.21 o 
  -1   8   3      947.70      946.62     12.15 o 
   0   8   3      202.38      203.08      5.86 o 
   1   8   3        3.33        2.18      1.99 o 
   2   8   3      559.20      544.91     11.42 o 
   3   8   3       43.09       44.53      4.75 o 
   4   8   3        0.06       -4.08      3.16 o 
   5   8   3      345.22      325.49     11.81 o 
   6   8   3       56.06       37.79      8.10 o 
   7   8   3        2.16        0.50      4.62 o 
   8   8   3       17.78       17.08      6.19 o 
 -11   9   3       39.97       37.72      9.34 o 
 -10   9   3       12.44        0.95      5.72 o 
  -9   9   3       33.88       16.96     11.15 o 
  -8   9   3      231.89      251.90     14.70 o 
  -7   9   3      434.72      399.83     14.21 o 
  -6   9   3        7.97        7.25      3.48 o 
  -5   9   3        5.08        7.31      4.23 o 
  -4   9   3       79.10       91.64      5.89 o 
  -3   9   3       20.28       11.99      2.48 o 
  -2   9   3      118.03      115.26      4.65 o 
  -1   9   3      576.54      569.74      9.44 o 
   0   9   3       29.90       22.22      3.43 o 
   1   9   3       35.23       35.02      3.13 o 
   2   9   3       24.14       21.93      3.97 o 
   3   9   3        0.15       -0.31      3.21 o 
   4   9   3      311.67      306.88     10.18 o 
   5   9   3       56.26       51.09      6.76 o 
   6   9   3      224.74      214.35     11.62 o 
   7   9   3       12.54        8.60      4.25 o 
   8   9   3       13.67       20.33      6.53 o 
 -10  10   3        8.62       15.28      7.10 o 
  -9  10   3        1.62        1.14      5.46 o 
  -8  10   3      110.54      101.79      9.18 o 
  -7  10   3       47.01       41.10      7.14 o 
  -6  10   3      134.31      137.53      8.03 o 
  -5  10   3        1.04       -3.60      2.69 o 
  -4  10   3      155.22      146.87     10.03 o 
  -3  10   3       29.93       29.75      4.04 o 
  -2  10   3      249.53      270.70      6.59 o 
  -1  10   3       24.65       25.94      3.12 o 
   0  10   3       19.29       15.72      2.66 o 
   1  10   3        4.05       10.38      3.52 o 
   2  10   3        2.39        1.37      3.43 o 
   3  10   3        3.96        6.44      3.52 o 
   4  10   3      192.21      186.26      9.92 o 
   5  10   3        0.08        4.05      3.64 o 
   6  10   3        0.16       -6.24      4.16 o 
   7  10   3       42.13       41.98      6.95 o 
   8  10   3       80.00       82.78     11.53 o 
 -10  11   3      108.72      122.43     13.14 o 
  -9  11   3      148.24      163.09     14.10 o 
  -8  11   3      193.41      188.29     12.28 o 
  -7  11   3      412.87      343.04     17.05 o 
  -6  11   3       38.65       36.44      7.00 o 
  -5  11   3        1.16       -1.11      2.20 o 
  -4  11   3       54.92       50.31      4.75 o 
  -3  11   3      604.71      570.44     12.13 o 
  -2  11   3       37.01       34.24      4.32 o 
  -1  11   3       66.66       77.45      4.49 o 
   0  11   3     1278.96     1232.40     24.68 o 
   1  11   3      486.90      497.10     11.36 o 
   2  11   3        1.32       -0.14      3.27 o 
   3  11   3        8.86        5.64      3.93 o 
   4  11   3       73.52       79.43      7.24 o 
   5  11   3      413.78      379.31     21.59 o 
   6  11   3       64.49       76.65      7.85 o 
   7  11   3        0.35       -0.06      5.00 o 
 -10  12   3        1.72       -2.48      6.20 o 
  -9  12   3        0.98       -1.73      5.72 o 
  -8  12   3       39.22       32.09      7.85 o 
  -7  12   3      305.90      324.57     18.08 o 
  -6  12   3        5.29        0.81      4.37 o 
  -5  12   3        2.35        4.15      2.63 o 
  -4  12   3        2.94        7.72      3.51 o 
  -3  12   3     1589.84     1503.07     25.90 o 
  -2  12   3     2291.14     2220.00     29.14 o 
  -1  12   3       94.06       96.89      5.06 o 
   0  12   3      307.40      279.30     10.67 o 
   1  12   3      632.37      570.93     12.60 o 
   2  12   3      325.97      303.40     15.04 o 
   3  12   3       37.52       36.36      5.58 o 
   4  12   3       53.60       44.95      6.11 o 
   5  12   3       17.36       20.76      4.82 o 
   6  12   3      173.19      184.38     12.82 o 
   7  12   3       87.36      104.41      9.70 o 
  -9  13   3        9.53        4.07      6.05 o 
  -8  13   3       16.29        9.81      7.97 o 
  -7  13   3        0.42        3.64      5.97 o 
  -6  13   3       18.22       13.20      5.43 o 
  -5  13   3       13.62        9.24      3.78 o 
  -4  13   3       55.69       48.68      4.98 o 
  -3  13   3      732.73      778.93     15.24 o 
  -2  13   3      614.58      630.18     13.53 o 
  -1  13   3       26.75       27.67      4.03 o 
   0  13   3        3.27        4.70      2.91 o 
   1  13   3       60.68       55.29      6.11 o 
   2  13   3      153.09      147.20      8.92 o 
   3  13   3        0.34        2.66      4.47 o 
   4  13   3      178.25      168.53     12.30 o 
   5  13   3        1.33       -0.53      3.86 o 
   6  13   3        4.91        7.61      5.51 o 
  -9  14   3       44.98       49.75      8.51 o 
  -8  14   3      226.82      244.87     23.30 o 
  -7  14   3      425.88      464.58     20.47 o 
  -6  14   3        0.00        1.34      5.91 o 
  -5  14   3       44.78       54.42      7.28 o 
  -4  14   3        3.07        4.58      3.40 o 
  -3  14   3        5.77        1.31      3.39 o 
  -2  14   3      260.87      265.15     10.36 o 
  -1  14   3       90.59       87.38      7.12 o 
   0  14   3      450.83      461.23     14.85 o 
   1  14   3      110.55       84.83      7.24 o 
   2  14   3      803.54      752.68     20.89 o 
   3  14   3        9.04       11.87      4.72 o 
   4  14   3       24.84       14.92      5.20 o 
   5  14   3       33.70       36.00      6.07 o 
   6  14   3       62.53       39.31      7.22 o 
  -8  15   3       67.47       79.04     18.43 o 
  -7  15   3        7.48       11.24      6.90 o 
  -6  15   3        1.70       -6.46      4.40 o 
  -5  15   3        1.41        1.15      4.13 o 
  -4  15   3        6.45        0.12      3.77 o 
  -3  15   3      334.40      301.50     11.14 o 
  -2  15   3      117.26      113.60      8.97 o 
  -1  15   3       18.94       25.03      5.22 o 
   0  15   3      526.68      490.44     29.94 o 
   1  15   3      304.47      298.15     16.39 o 
   2  15   3      101.07      110.55     12.82 o 
   3  15   3        2.98       -1.54      4.31 o 
   4  15   3        0.28       -0.54      4.29 o 
   5  15   3       27.38       22.99      7.00 o 
  -7  16   3       85.45       59.21     10.26 o 
  -6  16   3       72.77       74.62     18.18 o 
  -5  16   3       50.82       67.12      8.76 o 
  -4  16   3       78.39       73.26      6.79 o 
  -3  16   3     1106.20     1049.11     22.07 o 
  -2  16   3      265.81      250.54     14.45 o 
  -1  16   3       11.69        9.88      4.90 o 
   0  16   3       28.53       24.95      5.46 o 
   1  16   3      248.15      239.11     14.08 o 
   2  16   3      109.34       93.88     14.74 o 
   3  16   3        0.99        1.75      4.63 o 
   4  16   3       30.72       40.14      6.85 o 
   5  16   3        4.37       11.92      5.36 o 
  -7  17   3       88.75       95.50     12.65 o 
  -6  17   3       35.12       18.64      7.92 o 
  -5  17   3        5.84        3.59      6.49 o 
  -4  17   3       41.99       30.38      6.66 o 
  -3  17   3       92.31       95.22      9.72 o 
  -2  17   3       82.82       84.66      8.07 o 
  -1  17   3       70.21       70.09      7.58 o 
   0  17   3        0.11       -1.25      4.51 o 
   1  17   3      619.69      614.36     19.63 o 
   2  17   3      128.73      118.97     10.78 o 
   3  17   3       21.11       21.60      6.67 o 
   4  17   3       22.37       16.80      6.88 o 
  -6  18   3       37.87       19.97      8.10 o 
  -5  18   3       27.20       26.97      8.55 o 
  -4  18   3       19.38       14.26      7.59 o 
  -3  18   3        2.93        1.79      5.63 o 
  -2  18   3      294.62      275.95     15.77 o 
  -1  18   3      146.96      158.94     10.70 o 
   0  18   3      146.76      134.27     11.28 o 
   1  18   3      143.14      137.07     11.59 o 
   2  18   3      535.21      519.37     21.29 o 
   3  18   3       15.52       19.52      7.17 o 
  -4  19   3        0.06       -9.54      6.36 o 
  -3  19   3       28.21       48.74     11.28 o 
  -2  19   3       38.52       28.47     12.71 o 
  -1  19   3       23.34       26.98      6.38 o 
   0  19   3       20.76       19.43      6.86 o 
   1  19   3      147.84      145.16     12.42 o 
   2  19   3       87.71       75.73      9.86 o 
  -2  20   3      196.58      199.50     14.71 o 
  -1  20   3       32.38       19.12      8.95 o 
   0  20   3       36.67       30.57      7.72 o 
 -12   0   4       75.25       66.84     12.19 o 
 -11   0   4        0.60        9.47      7.42 o 
 -10   0   4       21.15       28.42      8.27 o 
  -9   0   4     1102.87     1079.67     34.61 o 
  -8   0   4      184.18      132.75     12.75 o 
  -7   0   4      453.24      446.10     18.06 o 
  -6   0   4      551.95      540.55     18.40 o 
  -5   0   4      553.60      457.42     16.36 o 
  -4   0   4       43.00       35.14      2.98 o 
  -3   0   4     1353.92     1342.50     38.16 o 
  -2   0   4     2444.39     2471.86     38.22 o 
  -1   0   4       10.37        5.14      3.62 o 
   0   0   4      250.38      265.35     15.56 o 
   1   0   4       10.45       12.48      2.93 o 
   2   0   4      198.50      179.30      7.05 o 
   3   0   4        2.03        3.01      5.17 o 
   4   0   4    10141.95    10111.87    122.74 o 
   5   0   4     4247.07     4179.61     67.67 o 
   6   0   4       15.07       12.67      8.09 o 
   7   0   4       17.33       21.84      9.32 o 
   8   0   4     1045.36     1133.19     84.69 o 
 -12   1   4       33.29       41.86     15.65 o 
 -11   1   4       38.58       37.59      6.81 o 
 -10   1   4       45.92       46.55      6.55 o 
  -9   1   4      334.77      327.49     14.29 o 
  -8   1   4      284.13      282.79     10.97 o 
  -7   1   4      128.73      123.86      8.75 o 
  -6   1   4       23.05       26.86      2.96 o 
  -5   1   4        4.71        7.64      2.12 o 
  -4   1   4       78.88       92.99      5.38 o 
  -3   1   4      344.98      340.12      6.44 o 
  -2   1   4     1076.53     1080.09     17.04 o 
  -1   1   4     1746.32     1683.59     20.10 o 
   0   1   4     3932.57     4084.71     39.15 o 
   1   1   4       17.09       16.11      1.97 o 
   2   1   4      104.99       91.25      4.52 o 
   3   1   4        6.58        8.92      2.64 o 
   4   1   4     2636.06     2632.48     29.73 o 
   5   1   4      392.94      398.82     10.69 o 
   6   1   4        6.07        8.86      4.55 o 
   7   1   4        8.55       10.11      5.58 o 
   8   1   4      132.76      114.13     18.42 o 
 -12   2   4      185.38      187.56     21.29 o 
 -11   2   4       87.13      100.41     10.50 o 
 -10   2   4       13.90       15.03      4.95 o 
  -9   2   4        3.42       14.11      4.38 o 
  -8   2   4      400.33      397.62     12.52 o 
  -7   2   4      247.86      254.82     17.93 o 
  -6   2   4       15.08       11.29      2.89 o 
  -5   2   4       59.87       73.06      4.31 o 
  -4   2   4       63.00       66.45      4.04 o 
  -3   2   4      357.48      351.74      6.72 o 
  -2   2   4        0.04        0.11      1.80 o 
  -1   2   4       53.11       62.34      3.60 o 
   0   2   4     2348.93     2482.85     27.88 o 
   1   2   4     1131.84     1276.33     15.78 o 
   2   2   4        3.94        8.65      1.93 o 
   3   2   4       19.33       17.72      2.70 o 
   4   2   4       20.04       22.94      3.73 o 
   5   2   4       83.10       82.35      6.18 o 
   6   2   4        0.04       -5.81      3.88 o 
   7   2   4        3.00        9.19      6.08 o 
   8   2   4        7.43        1.27      5.65 o 
 -12   3   4       26.01       41.40      8.87 o 
 -11   3   4        2.13        6.96      7.88 o 
 -10   3   4        0.04       -2.50      4.04 o 
  -9   3   4      164.04      149.55      9.51 o 
  -8   3   4     3183.43     3007.75     56.00 o 
  -7   3   4      690.93      691.37     28.99 o 
  -6   3   4      173.16      177.39      6.95 o 
  -5   3   4      280.76      273.63      7.34 o 
  -4   3   4     2556.60     2684.69     28.95 o 
  -3   3   4     3005.41     3025.57     32.26 o 
  -2   3   4       90.29       68.02      3.76 o 
  -1   3   4      208.14      202.50      4.52 o 
   0   3   4     1785.80     1938.06     22.86 o 
   1   3   4        0.00        1.80      1.90 o 
   2   3   4       85.20       68.47      4.13 o 
   3   3   4       16.34       18.51      3.25 o 
   4   3   4      673.97      656.94     13.49 o 
   5   3   4        0.24       -0.87      3.35 o 
   6   3   4       63.50       58.79      6.87 o 
   7   3   4        0.14       -0.57      3.93 o 
   8   3   4       67.42       81.34     19.11 o 
 -12   4   4      170.26      191.12     15.67 o 
 -11   4   4       36.38       40.15      8.24 o 
 -10   4   4        0.78       -1.34      3.20 o 
  -9   4   4      229.87      199.78      9.88 o 
  -8   4   4       80.06       93.83     10.26 o 
  -7   4   4       24.87       25.58      4.01 o 
  -6   4   4      233.85      229.75      7.64 o 
  -5   4   4      182.87      186.37      6.83 o 
  -4   4   4     1600.93     1696.80     20.13 o 
  -3   4   4      224.78      242.22      9.08 o 
  -2   4   4      178.46      214.65      5.45 o 
  -1   4   4      133.09      147.56      4.31 o 
   0   4   4       19.97       24.34      2.77 o 
   1   4   4      181.67      182.07      5.87 o 
   2   4   4       10.07       10.02      2.68 o 
   3   4   4       81.97       81.17      6.05 o 
   4   4   4     1342.87     1375.24     21.30 o 
   5   4   4      888.57      853.27     16.61 o 
   6   4   4        4.31        5.56      4.70 o 
   7   4   4        0.39        1.47      4.31 o 
   8   4   4      391.53      434.97     24.61 o 
 -11   5   4        2.48       14.79      7.08 o 
 -10   5   4        2.65       -6.36      4.53 o 
  -9   5   4      262.19      249.23     12.65 o 
  -8   5   4       62.16       63.97      5.81 o 
  -7   5   4        3.66       -0.51      2.76 o 
  -6   5   4       19.28       20.63      3.36 o 
  -5   5   4       36.09       37.07      2.89 o 
  -4   5   4     1077.28     1128.56     14.09 o 
  -3   5   4      428.46      465.86      7.97 o 
  -2   5   4      482.38      475.09      7.59 o 
  -1   5   4      179.76      193.86      4.84 o 
   0   5   4      148.44      153.26      4.13 o 
   1   5   4      160.89      157.88      9.96 o 
   2   5   4       11.34        8.76      2.68 o 
   3   5   4        0.56       -0.57      3.26 o 
   4   5   4      101.79      113.69      7.22 o 
   5   5   4        6.78        7.77      4.00 o 
   6   5   4       59.33       57.09      6.16 o 
   7   5   4        2.79       -2.07      4.88 o 
   8   5   4       78.62       84.44     10.19 o 
 -11   6   4      248.11      248.45     22.72 o 
 -10   6   4       72.51       74.61      9.78 o 
  -9   6   4       63.54       41.23      6.16 o 
  -8   6   4      667.78      609.12     16.52 o 
  -7   6   4      102.99      128.15      7.40 o 
  -6   6   4        5.94        4.21      2.79 o 
  -5   6   4        9.92       16.40      2.57 o 
  -4   6   4        6.37        4.69      1.99 o 
  -3   6   4      123.97      128.90      4.94 o 
  -2   6   4       44.16       60.22      3.92 o 
  -1   6   4      627.07      660.85      9.86 o 
   0   6   4      615.83      628.68      9.11 o 
   1   6   4      882.96      876.76     13.75 o 
   2   6   4        0.90       -1.32      3.11 o 
   3   6   4       50.72       47.82      5.03 o 
   4   6   4      723.18      714.84     14.73 o 
   5   6   4      662.05      625.87     16.80 o 
   6   6   4        1.48       -5.46      3.64 o 
   7   6   4       31.19       31.48      8.56 o 
   8   6   4       26.45       23.49      8.72 o 
 -11   7   4        1.02        5.07      6.06 o 
 -10   7   4        4.36        3.39      5.54 o 
  -9   7   4      214.48      190.55     13.87 o 
  -8   7   4     1541.69     1415.81     27.39 o 
  -7   7   4      207.97      208.62      9.73 o 
  -6   7   4      270.47      239.98      9.92 o 
  -5   7   4        0.05       -1.70      2.19 o 
  -4   7   4     3656.55     3784.20     40.63 o 
  -3   7   4     1140.53     1215.97     15.46 o 
  -2   7   4        5.85       10.30      2.34 o 
  -1   7   4        0.37        1.06      2.04 o 
   0   7   4      246.81      277.91      6.08 o 
   1   7   4        2.77        3.27      2.40 o 
   2   7   4        1.17       -1.45      2.77 o 
   3   7   4       27.48       30.31      5.17 o 
   4   7   4        7.22        6.35      3.97 o 
   5   7   4       92.94       91.28      7.57 o 
   6   7   4      194.73      170.74     17.90 o 
   7   7   4        0.40        4.95      5.76 o 
   8   7   4       34.15       36.54     12.88 o 
 -11   8   4      119.58       99.10     12.00 o 
 -10   8   4        9.60       21.16     15.33 o 
  -9   8   4       16.33       16.38      6.50 o 
  -8   8   4       30.34       34.90      5.06 o 
  -7   8   4       16.12       18.97      4.15 o 
  -6   8   4        0.00        3.53      2.64 o 
  -5   8   4        0.20        1.98      2.77 o 
  -4   8   4     1241.15     1298.22     16.53 o 
  -3   8   4     1017.21     1028.20     13.37 o 
  -2   8   4      221.19      199.35      5.95 o 
  -1   8   4     1081.13     1105.58     14.03 o 
   0   8   4      734.60      744.35     10.81 o 
   1   8   4      142.86      132.48      6.94 o 
   2   8   4      132.15      126.97      7.02 o 
   3   8   4       69.63       64.07      8.97 o 
   4   8   4      655.61      629.76     14.19 o 
   5   8   4      172.02      159.52     11.98 o 
   6   8   4        0.15       -5.85      3.90 o 
   7   8   4        0.12        5.83      5.13 o 
 -11   9   4        1.93       -4.09      5.99 o 
 -10   9   4       78.08       86.73     11.11 o 
  -9   9   4       18.76       12.27      6.47 o 
  -8   9   4      131.25      133.40     10.36 o 
  -7   9   4       97.77      103.06      7.25 o 
  -6   9   4        0.55       -2.43      2.66 o 
  -5   9   4      203.38      183.23     14.20 o 
  -4   9   4       86.61       90.03      5.57 o 
  -3   9   4      600.48      585.85      9.75 o 
  -2   9   4      178.80      161.97      5.85 o 
  -1   9   4     2049.47     2034.75     22.10 o 
   0   9   4      501.96      483.43      8.80 o 
   1   9   4       75.28       75.61      5.79 o 
   2   9   4       18.28       15.52      4.07 o 
   3   9   4       14.37       10.89      3.80 o 
   4   9   4      776.53      753.32     15.94 o 
   5   9   4      498.27      456.52     20.81 o 
   6   9   4        0.64        5.28      4.15 o 
   7   9   4       18.97       20.73      6.19 o 
 -10  10   4       18.75       25.18      9.34 o 
  -9  10   4       71.97       63.10      9.54 o 
  -8  10   4        0.57       -4.27      4.01 o 
  -7  10   4      191.11      224.43     10.42 o 
  -6  10   4       72.23       62.80      5.86 o 
  -5  10   4      632.27      554.02     12.86 o 
  -4  10   4       75.23       70.98      5.25 o 
  -3  10   4        2.07       -1.71      2.74 o 
  -2  10   4      120.58      117.17      5.29 o 
  -1  10   4      500.06      492.82      9.17 o 
   0  10   4      175.64      168.57      6.08 o 
   1  10   4       13.48        9.79      3.84 o 
   2  10   4        0.59       -0.53      3.37 o 
   3  10   4      103.45       97.37      8.72 o 
   4  10   4     1367.47     1240.77     26.89 o 
   5  10   4      855.58      756.39     21.18 o 
   6  10   4       12.96       12.02      4.98 o 
   7  10   4        6.14       12.36      5.12 o 
 -10  11   4        0.01       -7.71      5.14 o 
  -9  11   4      139.83      134.67     12.90 o 
  -8  11   4       29.49       29.79      6.29 o 
  -7  11   4        0.07        1.72      4.23 o 
  -6  11   4        6.33        1.74      3.52 o 
  -5  11   4      281.86      293.75      9.66 o 
  -4  11   4      278.10      274.73      9.83 o 
  -3  11   4       22.23       24.39      3.88 o 
  -2  11   4       52.34       51.55      5.12 o 
  -1  11   4       22.43       23.17      3.68 o 
   0  11   4       92.75       89.64      5.63 o 
   1  11   4       14.06        7.20      3.78 o 
   2  11   4       10.96        5.70      3.65 o 
   3  11   4       12.63       14.16      4.65 o 
   4  11   4       69.13       57.91      9.75 o 
   5  11   4        2.06        4.36      5.34 o 
   6  11   4       92.34       89.47      9.93 o 
 -10  12   4        0.17        1.46      6.51 o 
  -9  12   4        7.76        8.59      6.47 o 
  -8  12   4       14.28       14.33      5.52 o 
  -7  12   4       28.26       31.83      6.30 o 
  -6  12   4       24.60       20.90      5.10 o 
  -5  12   4       83.81       90.22      6.24 o 
  -4  12   4        0.61        1.29      3.16 o 
  -3  12   4        2.34       -0.96      3.02 o 
  -2  12   4      150.01      150.21      7.40 o 
  -1  12   4      510.57      508.63      9.88 o 
   0  12   4     1375.10     1375.25     21.58 o 
   1  12   4        0.39       -3.45      3.23 o 
   2  12   4      177.78      176.84      9.94 o 
   3  12   4        3.41        1.87      4.25 o 
   4  12   4      404.75      396.45     19.97 o 
   5  12   4      212.80      193.33     19.70 o 
   6  12   4        2.91        3.76      4.78 o 
  -9  13   4        5.66        8.59      6.71 o 
  -8  13   4      189.48      190.54     12.78 o 
  -7  13   4      441.43      447.93     21.72 o 
  -6  13   4        5.88        1.78      3.75 o 
  -5  13   4      427.93      408.82     11.16 o 
  -4  13   4      191.27      191.83      8.78 o 
  -3  13   4      493.61      480.21     11.01 o 
  -2  13   4      284.48      290.39      9.05 o 
  -1  13   4      568.04      557.92     14.32 o 
   0  13   4      401.56      372.22     10.89 o 
   1  13   4       19.67       24.30      5.12 o 
   2  13   4       29.51       25.88      5.44 o 
   3  13   4        7.79        5.46      4.71 o 
   4  13   4      295.92      290.23     17.50 o 
   5  13   4       54.93       50.50     12.68 o 
   6  13   4       63.48       43.61     13.15 o 
  -9  14   4        0.55        5.36      7.02 o 
  -8  14   4       61.82       70.46      8.84 o 
  -7  14   4       75.26       69.03     18.52 o 
  -6  14   4      162.26      182.14     13.34 o 
  -5  14   4      769.13      736.83     19.83 o 
  -4  14   4      614.16      583.89     13.45 o 
  -3  14   4       91.17       89.90      9.38 o 
  -2  14   4       14.76       13.51      3.66 o 
  -1  14   4       30.79       37.66      5.14 o 
   0  14   4       57.59       55.47      7.37 o 
   1  14   4       35.27       41.53      7.69 o 
   2  14   4        6.37        6.83      4.69 o 
   3  14   4        2.28        1.71      4.64 o 
   4  14   4      118.01      111.73     12.36 o 
   5  14   4      126.87      133.03     15.15 o 
  -8  15   4      111.47      107.14     10.75 o 
  -7  15   4        3.48       -2.15      3.85 o 
  -6  15   4       13.85       26.75      6.63 o 
  -5  15   4       74.77       99.13     10.14 o 
  -4  15   4      386.11      411.89     16.20 o 
  -3  15   4      511.37      513.24     12.09 o 
  -2  15   4       32.96       31.56      5.09 o 
  -1  15   4       51.40       50.63      7.26 o 
   0  15   4       23.69       22.95      6.01 o 
   1  15   4      162.36      155.57     14.34 o 
   2  15   4       72.52       82.25      7.97 o 
   3  15   4        4.15       -1.52      5.47 o 
   4  15   4       47.18       53.70      7.49 o 
   5  15   4        0.09        1.72      5.33 o 
  -7  16   4       34.39       18.28     11.34 o 
  -6  16   4       11.53       14.50      5.83 o 
  -5  16   4      193.72      192.75     12.45 o 
  -4  16   4       56.57       65.37      6.64 o 
  -3  16   4      157.48      159.15      8.32 o 
  -2  16   4       72.77       66.88      9.09 o 
  -1  16   4      194.99      202.78     12.74 o 
   0  16   4        8.69       12.05      5.43 o 
   1  16   4       27.57       26.73      6.89 o 
   2  16   4        1.18       -2.85      5.23 o 
   3  16   4       22.30       30.24      6.57 o 
   4  16   4        4.95        8.07      5.59 o 
  -7  17   4      144.45      157.45     12.95 o 
  -6  17   4       11.66        5.41      6.14 o 
  -5  17   4        8.62       15.29      6.01 o 
  -4  17   4        0.54        7.69      4.67 o 
  -3  17   4      247.73      232.20     15.20 o 
  -2  17   4       43.22       51.18      7.04 o 
  -1  17   4        1.69        2.61      5.18 o 
   0  17   4        1.06       -2.44      4.75 o 
   1  17   4       46.89       50.68      8.24 o 
   2  17   4        2.63        2.31      5.87 o 
   3  17   4        0.23        0.88      5.82 o 
  -5  18   4        7.79        8.04      6.15 o 
  -4  18   4      125.43      137.36     13.57 o 
  -3  18   4       62.08       66.88     12.76 o 
  -2  18   4       12.43        3.32      5.60 o 
  -1  18   4       25.92       26.82      7.03 o 
   0  18   4        6.90        0.80      4.51 o 
   1  18   4        1.44       -2.13      5.81 o 
   2  18   4        6.45        7.14      6.08 o 
  -4  19   4      121.00      115.27     28.95 o 
  -3  19   4      137.44      145.75     12.58 o 
  -2  19   4       19.08       21.82      8.55 o 
  -1  19   4      347.76      378.61     18.85 o 
   0  19   4        6.30        5.51      5.62 o 
 -12   1   5       36.18       42.39      9.43 o 
 -11   1   5       30.04       25.11      6.08 o 
 -10   1   5       24.87       25.50      5.59 o 
  -9   1   5       74.64       69.40      7.05 o 
  -8   1   5       14.33       13.80      4.45 o 
  -7   1   5       83.24       80.79      6.85 o 
  -6   1   5       20.10       15.00      4.06 o 
  -5   1   5       55.76       73.23      4.59 o 
  -4   1   5        1.37        1.64      1.88 o 
  -3   1   5       31.46       46.18      3.98 o 
  -2   1   5        2.51       -1.71      2.03 o 
  -1   1   5     3413.03     3542.69     42.51 o 
   0   1   5     1162.96     1193.75     15.40 o 
   1   1   5      218.22      213.19      7.43 o 
   2   1   5       10.52       16.98      3.19 o 
   3   1   5      267.34      262.75      9.17 o 
   4   1   5       84.84       78.36      6.05 o 
   5   1   5        0.53       -2.22      4.24 o 
   6   1   5        2.70       -1.77      5.51 o 
   7   1   5        5.84        3.38      6.08 o 
 -12   2   5        0.49        5.43      8.20 o 
 -11   2   5        1.63       -6.97      4.64 o 
 -10   2   5       45.83       42.55      6.50 o 
  -9   2   5      860.40      794.66     19.26 o 
  -8   2   5      397.45      381.83     15.88 o 
  -7   2   5      257.75      253.22     25.97 o 
  -6   2   5      455.56      445.98     14.33 o 
  -5   2   5      541.05      574.32     11.19 o 
  -4   2   5        1.44        6.56      2.53 o 
  -3   2   5       21.75       13.02      2.54 o 
  -2   2   5      323.89      324.04      7.58 o 
  -1   2   5      497.26      548.88     10.33 o 
   0   2   5      342.48      365.02      7.72 o 
   1   2   5      137.16      139.59      6.16 o 
   2   2   5        6.57        9.23      3.16 o 
   3   2   5      864.73      905.20     14.49 o 
   4   2   5     1063.50     1044.56     23.44 o 
   5   2   5       73.06       71.96      7.36 o 
   6   2   5      159.36      159.30     11.94 o 
   7   2   5        0.72       -7.63      5.09 o 
 -12   3   5      135.97      140.65     13.73 o 
 -11   3   5       14.57       12.63      6.01 o 
 -10   3   5       11.40       10.32      4.81 o 
  -9   3   5      335.13      319.13     23.64 o 
  -8   3   5       38.41       45.78      6.65 o 
  -7   3   5      128.38      111.75      7.66 o 
  -6   3   5       70.25       64.82      4.88 o 
  -5   3   5      201.09      225.73      7.57 o 
  -4   3   5       90.17       98.95      4.42 o 
  -3   3   5       54.44       44.10      5.49 o 
  -2   3   5      146.75      161.01      7.32 o 
  -1   3   5     1610.12     1659.28     18.68 o 
   0   3   5      864.32      931.00     14.44 o 
   1   3   5      589.98      552.90     10.17 o 
   2   3   5       64.67       78.45      4.91 o 
   3   3   5      239.21      255.74      8.83 o 
   4   3   5       15.76       20.01      4.99 o 
   5   3   5        0.24       -0.59      4.28 o 
   6   3   5        6.82        2.56      4.82 o 
   7   3   5        3.15        4.81      6.89 o 
 -12   4   5      107.23      107.32     12.39 o 
 -11   4   5        6.28       22.86      6.02 o 
 -10   4   5       83.00      105.38     17.05 o 
  -9   4   5        0.09        1.32      3.92 o 
  -8   4   5       36.61       30.18      5.23 o 
  -7   4   5        7.28        2.69      3.73 o 
  -6   4   5       25.19       21.57      3.83 o 
  -5   4   5        1.41        2.90      2.89 o 
  -4   4   5      484.55      529.84      9.60 o 
  -3   4   5      280.69      286.94      7.19 o 
  -2   4   5        7.97        8.77      2.24 o 
  -1   4   5        1.21        6.59      1.93 o 
   0   4   5        2.47       -0.60      1.94 o 
   1   4   5       24.06       25.30      5.29 o 
   2   4   5      127.63      121.53      5.85 o 
   3   4   5       18.83       18.99      4.34 o 
   4   4   5       81.03       79.41      8.82 o 
   5   4   5        0.30        2.29      5.24 o 
   6   4   5        7.89        5.75      5.17 o 
   7   4   5        0.88       -3.71      6.18 o 
 -12   5   5       11.84       15.80      8.79 o 
 -11   5   5       19.48       26.50      8.19 o 
 -10   5   5        0.14        2.52      4.47 o 
  -9   5   5      787.36      750.51     19.47 o 
  -8   5   5      107.81      112.44      8.40 o 
  -7   5   5      633.03      646.27     21.62 o 
  -6   5   5       58.38       56.03      4.56 o 
  -5   5   5      142.18      142.09      6.30 o 
  -4   5   5      417.65      374.62      8.09 o 
  -3   5   5       16.34       20.32      2.83 o 
  -2   5   5       97.66       92.47      4.88 o 
  -1   5   5      314.29      324.37      7.30 o 
   0   5   5       63.34       65.21      4.38 o 
   1   5   5        4.14        2.95      2.91 o 
   2   5   5      325.20      323.12     10.68 o 
   3   5   5     2988.34     2893.46     38.46 o 
   4   5   5      389.19      374.39     13.83 o 
   5   5   5       22.03       23.68      5.43 o 
   6   5   5        0.09       -3.72      4.63 o 
   7   5   5        6.17        2.02      5.59 o 
 -11   6   5       11.07       11.11      6.41 o 
 -10   6   5      115.02      115.69      9.78 o 
  -9   6   5        0.05       -5.63      3.75 o 
  -8   6   5       38.72       43.85      6.08 o 
  -7   6   5        0.65        4.38      4.07 o 
  -6   6   5        1.57        1.56      2.90 o 
  -5   6   5       21.74       29.13      3.68 o 
  -4   6   5        7.72       14.15      3.27 o 
  -3   6   5       25.09       32.28      3.28 o 
  -2   6   5      193.52      225.00      5.96 o 
  -1   6   5     1689.17     1678.16     18.62 o 
   0   6   5       41.40       38.15      4.10 o 
   1   6   5       83.30       71.35      4.59 o 
   2   6   5       48.23       49.11      5.22 o 
   3   6   5      559.67      491.44     13.63 o 
   4   6   5       30.83       28.97      4.86 o 
   5   6   5       15.13       20.63      5.67 o 
   6   6   5        0.26        3.79      5.11 o 
   7   6   5       38.07       44.71      9.42 o 
 -11   7   5        0.25        3.40      6.15 o 
 -10   7   5      166.85      176.23     14.27 o 
  -9   7   5      151.26      148.79     11.47 o 
  -8   7   5       64.58       58.88      6.79 o 
  -7   7   5       47.20       33.54      5.64 o 
  -6   7   5       46.23       32.59      4.76 o 
  -5   7   5        0.82        3.50      2.91 o 
  -4   7   5      199.96      212.66      6.80 o 
  -3   7   5       45.18       58.29      4.45 o 
  -2   7   5      586.66      608.55      9.86 o 
  -1   7   5     1450.11     1399.93     16.65 o 
   0   7   5       91.41       88.30      5.09 o 
   1   7   5       19.68       22.43      4.82 o 
   2   7   5        1.42        7.46      3.81 o 
   3   7   5       18.66       13.62      4.66 o 
   4   7   5        0.01        3.76      4.29 o 
   5   7   5        2.05       -0.33      4.52 o 
   6   7   5        1.97       -3.47      5.35 o 
   7   7   5       12.18        8.75      6.57 o 
 -11   8   5        2.12        3.18      6.45 o 
 -10   8   5        3.11       14.32      6.44 o 
  -9   8   5      219.94      227.63     31.81 o 
  -8   8   5      288.19      317.78     21.38 o 
  -7   8   5       10.79       10.13      3.86 o 
  -6   8   5      255.07      275.76     10.16 o 
  -5   8   5      194.61      217.70     10.47 o 
  -4   8   5      164.93      175.12      6.52 o 
  -3   8   5       38.22       46.16      3.77 o 
  -2   8   5       98.38      103.72      5.33 o 
  -1   8   5        0.07        1.55      2.46 o 
   0   8   5       29.83       28.33      3.77 o 
   1   8   5       58.38       63.20      5.69 o 
   2   8   5        4.93        6.26      3.83 o 
   3   8   5       43.07       34.63      5.09 o 
   4   8   5      340.75      340.81     12.13 o 
   5   8   5        4.97        3.86      4.47 o 
   6   8   5        3.21       -4.01      5.35 o 
   7   8   5      100.22      118.98     11.87 o 
 -11   9   5       37.88       42.47      9.46 o 
 -10   9   5       16.69       16.02      9.15 o 
  -9   9   5       53.55       44.94      8.32 o 
  -8   9   5        2.25        2.13      5.00 o 
  -7   9   5      293.39      299.87     11.49 o 
  -6   9   5       79.41       74.84      7.82 o 
  -5   9   5        1.39       -0.32      3.32 o 
  -4   9   5       48.18       42.94      4.43 o 
  -3   9   5        9.89        9.24      2.90 o 
  -2   9   5      164.34      164.42      6.26 o 
  -1   9   5      463.07      463.80     10.02 o 
   0   9   5      206.39      199.90     10.68 o 
   1   9   5       69.97       70.52      5.94 o 
   2   9   5        3.85       -0.65      3.49 o 
   3   9   5      789.47      735.57     17.39 o 
   4   9   5       28.86       30.40      5.28 o 
   5   9   5       50.24       53.03      7.73 o 
   6   9   5        3.84       -0.84      5.50 o 
 -10  10   5       19.61       19.34      7.44 o 
  -9  10   5       14.66       18.19      7.06 o 
  -8  10   5      103.99      115.34     11.40 o 
  -7  10   5       25.25       34.23      5.24 o 
  -6  10   5      287.67      328.14     11.20 o 
  -5  10   5      680.18      672.86     15.16 o 
  -4  10   5       21.72       25.59      4.06 o 
  -3  10   5       22.87       15.55      4.14 o 
  -2  10   5       65.13       76.49      4.77 o 
  -1  10   5     2547.05     2533.35     29.40 o 
   0  10   5      213.10      202.98      9.70 o 
   1  10   5       51.24       49.98      5.45 o 
   2  10   5       37.89       39.60      5.65 o 
   3  10   5     1080.29     1045.31     20.95 o 
   4  10   5       83.35       72.86      9.82 o 
   5  10   5       30.08       32.26      6.36 o 
   6  10   5       22.56       17.27      6.87 o 
 -10  11   5       35.55       42.28      9.26 o 
  -9  11   5       63.87       78.09     11.63 o 
  -8  11   5       58.87       29.30     10.38 o 
  -7  11   5        1.34        0.98      3.89 o 
  -6  11   5      182.71      169.22     12.35 o 
  -5  11   5      295.59      257.17     12.68 o 
  -4  11   5       16.63       17.12      3.79 o 
  -3  11   5       62.03       68.16      6.18 o 
  -2  11   5       65.15       60.24      4.52 o 
  -1  11   5     1895.07     1843.59     26.30 o 
   0  11   5      214.05      231.52     10.72 o 
   1  11   5      283.15      279.40     11.02 o 
   2  11   5       60.92       60.79      6.13 o 
   3  11   5       42.11       37.07      6.24 o 
   4  11   5        8.48       10.73      5.30 o 
   5  11   5        1.27        8.83      5.47 o 
   6  11   5        3.25        4.29      5.58 o 
 -10  12   5        6.34        8.12      7.38 o 
  -9  12   5       89.10      101.29     11.76 o 
  -8  12   5       88.33      102.88     19.67 o 
  -7  12   5        2.09       -1.85      4.47 o 
  -6  12   5       13.86       11.88      4.37 o 
  -5  12   5        0.14        4.19      3.80 o 
  -4  12   5        0.11       -4.77      3.70 o 
  -3  12   5       57.94       60.56      5.07 o 
  -2  12   5        0.00       -1.51      2.86 o 
  -1  12   5       35.59       26.78      4.59 o 
   0  12   5        0.63       -1.66      3.48 o 
   1  12   5       61.82       65.85      7.05 o 
   2  12   5       44.57       42.56      6.47 o 
   3  12   5        9.28       14.63      5.21 o 
   4  12   5       33.53       23.57      6.13 o 
   5  12   5        6.58        0.99      4.75 o 
  -9  13   5      284.58      307.93     35.38 o 
  -8  13   5       20.13       20.95      6.62 o 
  -7  13   5       21.65       24.86      9.20 o 
  -6  13   5        7.88       10.67      4.55 o 
  -5  13   5       95.12      120.00     10.45 o 
  -4  13   5        0.24       -2.27      3.30 o 
  -3  13   5        3.82        2.27      3.34 o 
  -2  13   5      110.56      114.25      8.12 o 
  -1  13   5       52.14       52.11      6.32 o 
   0  13   5      153.36      156.49      8.95 o 
   1  13   5       21.53       19.42      5.22 o 
   2  13   5       48.25       44.34      9.17 o 
   3  13   5       17.54       22.77      5.72 o 
   4  13   5       11.85       13.24      5.68 o 
   5  13   5        0.29       -0.12      5.47 o 
  -9  14   5      195.60      216.55     17.31 o 
  -8  14   5       13.33       12.29      7.17 o 
  -7  14   5       45.81       19.79      7.49 o 
  -6  14   5       54.93       58.85      7.72 o 
  -5  14   5       15.95        7.14      4.57 o 
  -4  14   5        4.30        3.16      3.75 o 
  -3  14   5       44.10       52.42      5.28 o 
  -2  14   5      170.52      169.41     10.03 o 
  -1  14   5      128.66      140.19      9.39 o 
   0  14   5        0.05       -4.57      4.90 o 
   1  14   5        0.49        5.17      4.63 o 
   2  14   5        0.32       -2.03      4.61 o 
   3  14   5       20.48       18.48      5.87 o 
   4  14   5       35.82       47.06      7.41 o 
  -8  15   5        2.99        1.22      8.40 o 
  -7  15   5       15.71       14.41      6.15 o 
  -6  15   5       29.06       21.40      6.30 o 
  -5  15   5      710.93      734.34     18.06 o 
  -4  15   5      118.62      119.16      7.89 o 
  -3  15   5        9.64        7.14      4.64 o 
  -2  15   5        5.57        4.44      4.59 o 
  -1  15   5      255.34      270.57     14.72 o 
   0  15   5       37.44       32.64      6.92 o 
   1  15   5      173.31      187.17     12.89 o 
   2  15   5      150.38      143.45     10.49 o 
   3  15   5       85.62       89.94     10.01 o 
  -7  16   5        0.62        0.82      5.88 o 
  -6  16   5       36.35       43.97      7.75 o 
  -5  16   5      131.98      148.72     11.36 o 
  -4  16   5        6.67       10.25      5.03 o 
  -3  16   5       63.85       67.99      7.37 o 
  -2  16   5      169.09      172.31     12.33 o 
  -1  16   5      207.06      217.78     35.19 o 
   0  16   5       18.69       11.27      5.84 o 
   1  16   5       32.30       37.65      7.67 o 
   2  16   5       91.42       78.40      9.56 o 
   3  16   5       49.20       38.60      8.04 o 
  -6  17   5       26.28       24.72      7.43 o 
  -5  17   5      134.28      122.36     14.08 o 
  -4  17   5        1.92        7.86     10.50 o 
  -3  17   5        3.03       -4.27      5.07 o 
  -2  17   5      529.16      550.20     20.10 o 
  -1  17   5      432.60      417.28     22.44 o 
   0  17   5       13.97       10.81      6.10 o 
   1  17   5       29.23       26.33     10.59 o 
   2  17   5       13.19       16.47      7.07 o 
  -5  18   5      414.57      419.23     21.62 o 
  -4  18   5       25.92       18.81     14.71 o 
  -3  18   5        0.02        6.44      8.40 o 
  -2  18   5      111.19      107.07     16.03 o 
  -1  18   5      154.06      140.80     12.22 o 
   0  18   5      106.96      126.55     18.66 o 
 -12   0   6       14.39        5.88      8.01 o 
 -11   0   6        8.63        9.24      7.33 o 
 -10   0   6       47.08       24.09      8.93 o 
  -9   0   6       11.59       -2.97      5.39 o 
  -8   0   6      242.61      233.77     16.41 o 
  -7   0   6      623.33      548.46     21.42 o 
  -6   0   6        1.56        1.91      5.94 o 
  -5   0   6      154.88      141.64      7.43 o 
  -4   0   6      296.07      287.71     11.83 o 
  -3   0   6      826.97      860.98     19.47 o 
  -2   0   6     2074.66     2224.28     47.73 o 
  -1   0   6      188.09      194.02     10.96 o 
   0   0   6        4.98        6.66      4.77 o 
   1   0   6      660.69      652.92     18.92 o 
   2   0   6      441.71      404.25     15.17 o 
   3   0   6      305.11      325.24     15.24 o 
   4   0   6        9.56       22.09      6.53 o 
   5   0   6       45.42       63.89     12.13 o 
   6   0   6       11.56       26.09     11.06 o 
   7   0   6        8.54       -5.94      9.88 o 
 -12   1   6       12.29       11.09      6.35 o 
 -11   1   6        3.50       -3.47      4.81 o 
 -10   1   6       38.67       37.89      6.83 o 
  -9   1   6       43.86       38.05      6.04 o 
  -8   1   6        0.11       -0.12      3.98 o 
  -7   1   6        1.33       -0.36      3.80 o 
  -6   1   6       11.80       13.87      4.17 o 
  -5   1   6       93.66       89.53     10.00 o 
  -4   1   6      124.37      140.66      5.85 o 
  -3   1   6      470.28      462.69     10.43 o 
  -2   1   6     3293.94     3193.93     36.39 o 
  -1   1   6       70.66       70.68      5.09 o 
   0   1   6        0.57        1.61      3.11 o 
   1   1   6      352.41      357.59     10.92 o 
   2   1   6      638.18      598.01     13.07 o 
   3   1   6      117.01      115.70      7.67 o 
   4   1   6        8.50        9.27      4.73 o 
   5   1   6        0.11        2.64      7.12 o 
   6   1   6       17.41        4.25      6.42 o 
   7   1   6       12.21        9.87      7.31 o 
 -12   2   6       13.36       22.97      9.54 o 
 -11   2   6        7.77        4.96      5.81 o 
 -10   2   6      251.24      262.19     13.25 o 
  -9   2   6        0.68        7.88      4.53 o 
  -8   2   6       50.10       56.02      8.63 o 
  -7   2   6       14.06        8.07      3.57 o 
  -6   2   6       10.06        6.95      4.71 o 
  -5   2   6       11.75       16.74      3.48 o 
  -4   2   6       71.13       63.31      4.38 o 
  -3   2   6       18.14       16.00      4.45 o 
  -2   2   6      120.42      116.70      6.35 o 
  -1   2   6        4.00        0.72      2.33 o 
   0   2   6      138.95      128.28      5.94 o 
   1   2   6       73.75       76.03      5.69 o 
   2   2   6      596.55      563.20     12.60 o 
   3   2   6       78.68       92.56      7.52 o 
   4   2   6        0.24        2.87      4.60 o 
   5   2   6        8.87       17.00      5.56 o 
   6   2   6        0.02        3.31      5.97 o 
 -12   3   6        0.38        1.28      4.87 o 
 -11   3   6       12.75       10.65      5.78 o 
 -10   3   6       90.44       94.11     10.51 o 
  -9   3   6      122.99      109.66      9.95 o 
  -8   3   6        1.15        2.22      3.48 o 
  -7   3   6       68.69       65.32      7.28 o 
  -6   3   6       68.08       66.31      6.58 o 
  -5   3   6       16.15       13.49      3.56 o 
  -4   3   6        9.73       15.39      3.74 o 
  -3   3   6       34.93       39.67      4.05 o 
  -2   3   6      434.87      420.62      9.67 o 
  -1   3   6       20.79       23.03      3.63 o 
   0   3   6      101.07       91.30      7.58 o 
   1   3   6      119.56      116.55      6.17 o 
   2   3   6      342.46      323.97      9.96 o 
   3   3   6        1.79        5.72      4.16 o 
   4   3   6       93.00       93.65      8.30 o 
   5   3   6       22.86       25.05      5.93 o 
   6   3   6        0.18        6.32      6.28 o 
 -12   4   6       14.90       17.64      7.73 o 
 -11   4   6       48.60       50.67      9.89 o 
 -10   4   6        9.86        4.12      4.20 o 
  -9   4   6       42.22       41.10      6.17 o 
  -8   4   6       39.21       41.68      6.06 o 
  -7   4   6       77.03       77.97      7.06 o 
  -6   4   6        9.59       12.06      4.26 o 
  -5   4   6        6.71        4.50      3.35 o 
  -4   4   6      126.32      138.63      8.49 o 
  -3   4   6       44.35       48.21      4.65 o 
  -2   4   6      105.84       96.54      4.73 o 
  -1   4   6       46.42       56.41      5.26 o 
   0   4   6        9.75        6.06      3.09 o 
   1   4   6       55.39       61.04      5.25 o 
   2   4   6       84.69       80.89      7.14 o 
   3   4   6       78.63       79.31      7.25 o 
   4   4   6        3.67        0.89      6.17 o 
   5   4   6        3.48       -4.60      4.74 o 
   6   4   6        7.13       -4.86      5.15 o 
 -11   5   6       50.18       67.60     11.53 o 
 -10   5   6      139.96      136.84     14.28 o 
  -9   5   6       26.08       14.75      5.01 o 
  -8   5   6       12.77       13.25      5.43 o 
  -7   5   6       27.33       17.19      4.75 o 
  -6   5   6       12.38        9.06      3.71 o 
  -5   5   6       22.71       25.39      3.77 o 
  -4   5   6      106.68      127.69      5.60 o 
  -3   5   6        3.17        4.98      2.67 o 
  -2   5   6      419.90      415.74      9.11 o 
  -1   5   6        3.59        3.79      3.01 o 
   0   5   6        6.03        5.39      2.91 o 
   1   5   6       82.88       78.28      5.30 o 
   2   5   6        1.68       -0.43      3.72 o 
   3   5   6       31.58       33.12      5.68 o 
   4   5   6       51.16       51.96      6.69 o 
   5   5   6        4.81        9.10      5.35 o 
   6   5   6       25.14       15.45      6.14 o 
 -11   6   6       92.55       93.92     11.62 o 
 -10   6   6      871.24      913.51     23.30 o 
  -9   6   6        0.22        3.45      4.44 o 
  -8   6   6       63.35       63.26      6.94 o 
  -7   6   6       50.92       44.78     11.31 o 
  -6   6   6      113.42      153.78      7.39 o 
  -5   6   6       42.00       44.30      4.90 o 
  -4   6   6      143.69      151.88      6.23 o 
  -3   6   6        1.01        4.28      2.69 o 
  -2   6   6        8.91        6.02      3.08 o 
  -1   6   6       57.24       51.62      4.84 o 
   0   6   6      456.56      424.59     11.60 o 
   1   6   6       17.13       17.85      4.47 o 
   2   6   6      440.30      405.34     12.70 o 
   3   6   6       38.10       38.73      6.04 o 
   4   6   6        2.18       -0.33      4.59 o 
   5   6   6        0.03       -6.47      4.62 o 
   6   6   6        6.30        3.24      5.73 o 
 -11   7   6       72.09       71.94     10.74 o 
 -10   7   6      425.64      436.70     16.01 o 
  -9   7   6      136.79      137.82     10.20 o 
  -8   7   6       23.07       17.26      5.18 o 
  -7   7   6      485.65      515.91     15.28 o 
  -6   7   6       51.05       87.52      6.49 o 
  -5   7   6       37.27       38.71      4.67 o 
  -4   7   6        8.31       10.11      3.10 o 
  -3   7   6        8.82       19.79      3.39 o 
  -2   7   6      119.91      128.30      6.31 o 
  -1   7   6        9.59       17.78      3.72 o 
   0   7   6      332.05      344.15      9.63 o 
   1   7   6        2.05        1.40      4.04 o 
   2   7   6       15.93       12.64      4.88 o 
   3   7   6       16.31        9.29      5.82 o 
   4   7   6       11.84       10.43      5.32 o 
   5   7   6       30.07       24.97      7.32 o 
   6   7   6       39.46       46.81     10.14 o 
 -11   8   6      180.93      204.05     17.26 o 
 -10   8   6       89.85       94.68     14.55 o 
  -9   8   6        8.25        9.81      5.12 o 
  -8   8   6       65.10       52.41      7.05 o 
  -7   8   6      112.74       97.36      8.41 o 
  -6   8   6        0.04        7.51      3.73 o 
  -5   8   6        3.91       -0.94      3.25 o 
  -4   8   6        6.69       10.91      3.19 o 
  -3   8   6       67.80       68.21      4.81 o 
  -2   8   6     2409.30     2432.06     28.63 o 
  -1   8   6      151.24      149.84      8.77 o 
   0   8   6      144.68      148.33      7.95 o 
   1   8   6      119.04      104.46      7.79 o 
   2   8   6       53.68       59.20      6.60 o 
   3   8   6       95.60       88.66      7.49 o 
   4   8   6        0.33       -6.22      4.15 o 
   5   8   6       58.13       64.50      9.68 o 
   6   8   6        2.92        3.31      6.02 o 
 -11   9   6       45.94       42.98     12.07 o 
 -10   9   6      227.42      232.98     16.87 o 
  -9   9   6        1.00       -1.77      3.50 o 
  -8   9   6        9.60        6.34      5.20 o 
  -7   9   6        0.30       -3.37      4.76 o 
  -6   9   6      234.26      224.10     11.52 o 
  -5   9   6       27.46       28.79      4.64 o 
  -4   9   6       12.75       12.21      3.51 o 
  -3   9   6      205.85      213.02      7.27 o 
  -2   9   6      390.78      377.46      9.63 o 
  -1   9   6      114.77      127.18      6.54 o 
   0   9   6        0.07        0.29      3.57 o 
   1   9   6       30.41       30.55      5.56 o 
   2   9   6      668.54      649.45     15.35 o 
   3   9   6      360.35      329.62     12.94 o 
   4   9   6        0.02        6.83      4.91 o 
   5   9   6        0.70       -2.22      5.40 o 
 -10  10   6      186.32      184.30     15.34 o 
  -9  10   6        6.32        1.81      4.46 o 
  -8  10   6       72.40       83.94      8.57 o 
  -7  10   6       46.77       36.97      6.34 o 
  -6  10   6      323.55      375.96     13.98 o 
  -5  10   6       85.17       89.43      6.85 o 
  -4  10   6       50.05       50.49      4.92 o 
  -3  10   6       46.15       41.18      4.47 o 
  -2  10   6       56.00       53.89      4.84 o 
  -1  10   6       53.98       55.33      6.13 o 
   0  10   6       82.25       67.40      5.96 o 
   1  10   6      125.49      100.47      8.15 o 
   2  10   6      277.96      269.98     11.63 o 
   3  10   6       48.34       51.64      6.34 o 
   4  10   6        0.23       -4.57      4.82 o 
   5  10   6       30.71       29.47      8.58 o 
 -10  11   6      111.70      142.16     14.72 o 
  -9  11   6        0.71       -3.42      5.86 o 
  -8  11   6       22.97       13.78      5.52 o 
  -7  11   6      286.31      296.48     12.85 o 
  -6  11   6      168.12      198.01     10.37 o 
  -5  11   6        2.38       12.10      4.17 o 
  -4  11   6        4.93        5.98      3.47 o 
  -3  11   6      119.04      106.65      7.84 o 
  -2  11   6      106.96      107.09      6.93 o 
  -1  11   6        3.22        2.35      3.87 o 
   0  11   6       61.31       71.57      6.43 o 
   1  11   6       33.09       17.94      5.90 o 
   2  11   6       10.67        4.20      4.29 o 
   3  11   6        7.94        7.51      5.25 o 
   4  11   6       57.95       64.00      9.00 o 
   5  11   6       16.28       19.32      7.36 o 
  -9  12   6       82.59       89.86     11.32 o 
  -8  12   6       27.37       47.50      8.60 o 
  -7  12   6        5.81        6.46      4.03 o 
  -6  12   6        4.56       11.17      4.59 o 
  -5  12   6       17.78       21.88      4.94 o 
  -4  12   6       52.15       47.79      5.91 o 
  -3  12   6       38.88       46.22      5.31 o 
  -2  12   6      333.74      326.09     13.41 o 
  -1  12   6        3.44        8.01      4.19 o 
   0  12   6       60.47       64.67      6.51 o 
   1  12   6       24.94       21.04      4.37 o 
   2  12   6      389.74      405.95     15.21 o 
   3  12   6      168.39      160.77     11.21 o 
   4  12   6       10.77        6.03      6.43 o 
  -9  13   6       88.39       92.12     12.08 o 
  -8  13   6        2.67       -0.34      5.96 o 
  -7  13   6      106.72      120.63      9.28 o 
  -6  13   6       76.00       82.32      8.33 o 
  -5  13   6      102.62      122.51      8.64 o 
  -4  13   6      162.77      186.34     11.55 o 
  -3  13   6        0.32        0.61      4.27 o 
  -2  13   6      235.30      227.87     11.61 o 
  -1  13   6      135.08      149.61      9.79 o 
   0  13   6       42.00       45.06      5.88 o 
   1  13   6       59.30       38.83      7.49 o 
   2  13   6      568.50      558.47     16.94 o 
   3  13   6       43.29       37.65      6.86 o 
   4  13   6        2.51        3.65      5.72 o 
  -8  14   6      158.63      150.51     14.21 o 
  -7  14   6        0.84        5.98      5.84 o 
  -6  14   6        6.90        9.49      4.81 o 
  -5  14   6       44.95       66.30      7.64 o 
  -4  14   6        2.97       -2.23      4.68 o 
  -3  14   6       14.14       13.23      5.37 o 
  -2  14   6      190.34      193.93     11.08 o 
  -1  14   6       32.10       46.46      6.67 o 
   0  14   6       32.17       26.52      6.73 o 
   1  14   6       11.69        4.30      4.45 o 
   2  14   6      412.26      375.42     16.35 o 
   3  14   6       32.33       20.02      6.59 o 
  -7  15   6      114.57      117.54     12.24 o 
  -6  15   6       98.00       99.24      9.95 o 
  -5  15   6        0.03       -5.09      4.74 o 
  -4  15   6       24.15       25.11      7.59 o 
  -3  15   6       81.43       84.59      8.10 o 
  -2  15   6      509.51      536.07     19.82 o 
  -1  15   6        5.97       17.56      6.27 o 
   0  15   6       10.04       10.09      6.04 o 
   1  15   6      104.67       84.93     12.47 o 
   2  15   6        2.54        2.54      6.17 o 
  -7  16   6      198.08      229.83     14.92 o 
  -6  16   6      471.02      529.54     23.17 o 
  -5  16   6       11.84       19.09      6.26 o 
  -4  16   6        0.05       -5.87      6.03 o 
  -3  16   6      127.42      116.27      9.41 o 
  -2  16   6      119.06      140.73     13.80 o 
  -1  16   6        0.04       -4.73      5.34 o 
   0  16   6       80.83       82.47      9.84 o 
   1  16   6        0.72        5.36      6.16 o 
  -5  17   6      107.09      122.18     16.27 o 
  -4  17   6       26.30       24.49      8.05 o 
  -3  17   6       17.17       18.28      7.96 o 
  -2  17   6       13.71       -0.68      5.68 o 
  -1  17   6        5.30        2.14      6.14 o 
   0  17   6       73.20       56.92      8.97 o 
 -12   1   7       35.67       48.81      8.94 o 
 -11   1   7       89.49       87.04      8.85 o 
 -10   1   7        0.95        6.80      5.00 o 
  -9   1   7       10.62        5.81      4.44 o 
  -8   1   7        8.72        6.08      4.29 o 
  -7   1   7      183.62      176.58     10.27 o 
  -6   1   7        0.00        0.86      2.97 o 
  -5   1   7      254.01      239.71     11.54 o 
  -4   1   7      234.71      219.88      7.81 o 
  -3   1   7     2300.34     2273.25     31.61 o 
  -2   1   7       88.34      104.33      7.06 o 
  -1   1   7       61.35       64.24      5.43 o 
   0   1   7       25.01       15.59      4.11 o 
   1   1   7      397.97      370.50     10.84 o 
   2   1   7      291.62      275.26     10.55 o 
   3   1   7       34.88       30.48      5.92 o 
   4   1   7       24.46       17.15     10.93 o 
   5   1   7      276.58      257.90     15.82 o 
 -12   2   7       80.24       97.51     11.28 o 
 -11   2   7      336.07      342.26     18.81 o 
 -10   2   7       19.37       24.25      5.71 o 
  -9   2   7       31.05       35.67      6.23 o 
  -8   2   7      667.67      606.42     16.86 o 
  -7   2   7     2158.82     2006.95     39.41 o 
  -6   2   7       37.15       30.86      5.63 o 
  -5   2   7        9.60        5.36      4.55 o 
  -4   2   7      701.71      665.75     12.64 o 
  -3   2   7     1335.83     1332.34     23.56 o 
  -2   2   7      155.87      143.73      7.27 o 
  -1   2   7        6.88        0.27      3.44 o 
   0   2   7      148.37      136.87      7.53 o 
   1   2   7        0.28       15.26      3.94 o 
   2   2   7      193.53      187.40      9.03 o 
   3   2   7      351.71      364.62     14.35 o 
   4   2   7        6.31       11.51      5.44 o 
   5   2   7      231.34      249.92     17.92 o 
 -11   3   7        0.00       -2.96      5.35 o 
 -10   3   7       31.66       32.60      7.74 o 
  -9   3   7        5.56        0.23      3.91 o 
  -8   3   7        4.94        4.76      4.97 o 
  -7   3   7       53.70       35.07      5.65 o 
  -6   3   7        0.01        0.68      4.62 o 
  -5   3   7       89.40       84.79      6.26 o 
  -4   3   7      221.54      204.06      8.56 o 
  -3   3   7     1216.70     1245.49     19.08 o 
  -2   3   7        9.80        9.56      3.49 o 
  -1   3   7        1.34       13.37      3.80 o 
   0   3   7       52.22       48.90      5.29 o 
   1   3   7       39.76       59.17      6.17 o 
   2   3   7       14.91       14.16      4.94 o 
   3   3   7       15.08       23.93      5.66 o 
   4   3   7       35.01       33.95      6.54 o 
   5   3   7       19.05       26.73      7.74 o 
 -11   4   7        1.20       -2.81      5.40 o 
 -10   4   7       10.02        4.26      5.04 o 
  -9   4   7        1.63        4.73      6.52 o 
  -8   4   7      440.02      427.95     14.08 o 
  -7   4   7       26.14       18.63      4.88 o 
  -6   4   7        0.48       -0.92      3.93 o 
  -5   4   7      225.96      217.01      9.07 o 
  -4   4   7     1918.88     1833.83     27.62 o 
  -3   4   7     5337.13     5181.60     56.09 o 
  -2   4   7       62.27       56.64      5.29 o 
  -1   4   7       83.58       94.98      6.84 o 
   0   4   7       29.38       24.60      4.92 o 
   1   4   7      642.99      611.32     15.67 o 
   2   4   7      291.00      258.84     12.11 o 
   3   4   7        1.96        2.27      6.16 o 
   4   4   7       78.03       89.59      9.16 o 
   5   4   7      197.51      219.22     12.90 o 
 -11   5   7        0.40       -2.28      4.87 o 
 -10   5   7       13.06       13.60      6.31 o 
  -9   5   7       26.16       27.96      6.71 o 
  -8   5   7      167.17      128.59     20.20 o 
  -7   5   7        4.33        8.47      4.38 o 
  -6   5   7        1.71        4.93      4.22 o 
  -5   5   7        5.35        0.44      2.29 o 
  -4   5   7       13.97       10.29      3.22 o 
  -3   5   7      243.23      223.08      9.98 o 
  -2   5   7        9.16        6.00      3.79 o 
  -1   5   7        6.11        7.77      3.51 o 
   0   5   7      102.90       82.20      6.52 o 
   1   5   7      660.24      547.25     17.13 o 
   2   5   7      184.99      180.73     10.91 o 
   3   5   7       39.68       32.26      7.14 o 
   4   5   7      292.21      309.62     19.37 o 
   5   5   7      354.15      369.97     18.11 o 
 -11   6   7        0.65       -0.97      5.74 o 
 -10   6   7        6.32       10.44      5.00 o 
  -9   6   7        0.00       -5.30      3.91 o 
  -8   6   7       12.65       14.20      5.23 o 
  -7   6   7        2.46        3.72      4.06 o 
  -6   6   7        0.10        2.47      3.50 o 
  -5   6   7       10.10        9.55      3.44 o 
  -4   6   7      825.95      791.95     14.66 o 
  -3   6   7      789.84      761.68     14.52 o 
  -2   6   7       19.71       15.73      4.51 o 
  -1   6   7       11.42        8.73      3.48 o 
   0   6   7       21.01        8.86      4.16 o 
   1   6   7       61.97       87.64      7.76 o 
   2   6   7       11.29       16.10      5.38 o 
   3   6   7        4.80        7.69      5.16 o 
   4   6   7        1.49       -1.12      4.86 o 
   5   6   7       50.04       65.99      9.56 o 
 -11   7   7      195.78      190.90     15.56 o 
 -10   7   7       28.28       17.94      9.14 o 
  -9   7   7        3.85        3.53      4.60 o 
  -8   7   7      122.08      116.06      9.60 o 
  -7   7   7       45.26       32.30      5.72 o 
  -6   7   7       22.94       23.64      4.94 o 
  -5   7   7       17.67       17.38      3.78 o 
  -4   7   7      179.22      189.94      9.48 o 
  -3   7   7      364.95      344.42     15.24 o 
  -2   7   7      184.38      172.66      7.63 o 
  -1   7   7        0.12        3.05      3.25 o 
   0   7   7       97.88      113.26      8.30 o 
   1   7   7        4.63        6.89      3.44 o 
   2   7   7       93.41       82.78      7.84 o 
   3   7   7       10.34       16.02      5.72 o 
   4   7   7       20.29       15.90      6.00 o 
   5   7   7        1.23       -1.44      6.33 o 
 -11   8   7      352.33      362.20     21.91 o 
 -10   8   7       55.89       64.15      9.68 o 
  -9   8   7        0.12        4.09      4.76 o 
  -8   8   7      879.94      829.98     21.51 o 
  -7   8   7      487.74      417.02     15.01 o 
  -6   8   7       16.36        2.10      3.48 o 
  -5   8   7      117.25      122.56      8.23 o 
  -4   8   7      683.82      689.33     15.61 o 
  -3   8   7     2032.69     1977.01     27.22 o 
  -2   8   7       38.77       40.43      4.57 o 
  -1   8   7       14.82       12.61      4.26 o 
   0   8   7       59.67       49.70      5.67 o 
   1   8   7      158.14      148.00     10.81 o 
   2   8   7       66.69       73.07      9.86 o 
   3   8   7      114.01      101.91     12.09 o 
   4   8   7        8.51        3.78      5.33 o 
 -10   9   7       13.58       20.58      7.35 o 
  -9   9   7       21.55       24.49      6.11 o 
  -8   9   7      179.87      192.40     15.32 o 
  -7   9   7      285.32      333.27     14.65 o 
  -6   9   7       99.43      113.26      8.85 o 
  -5   9   7        8.22        5.10      4.00 o 
  -4   9   7        9.45        2.73      3.91 o 
  -3   9   7      127.08      117.37      7.05 o 
  -2   9   7      123.25      113.64      6.69 o 
  -1   9   7       46.82       43.95      5.53 o 
   0   9   7       80.34       79.95      6.76 o 
   1   9   7       25.76       20.46      4.87 o 
   2   9   7       23.57       24.97      7.69 o 
   3   9   7      102.05       99.53      9.22 o 
   4   9   7       28.59       21.68      5.94 o 
 -10  10   7        7.51       10.21      6.96 o 
  -9  10   7       13.07       22.58      8.47 o 
  -8  10   7      127.51      136.44     12.39 o 
  -7  10   7       41.41       14.59      8.45 o 
  -6  10   7       11.58       15.81      4.71 o 
  -5  10   7       96.50       95.37      8.52 o 
  -4  10   7       33.31       24.43      5.52 o 
  -3  10   7        6.60        2.21      3.96 o 
  -2  10   7      181.00      174.86      9.01 o 
  -1  10   7        0.81       -4.01      3.76 o 
   0  10   7       23.36       22.92      5.97 o 
   1  10   7      161.62      179.25      9.91 o 
   2  10   7       45.73       42.41      6.39 o 
   3  10   7       24.42       22.17      7.48 o 
   4  10   7        0.04       -2.16      5.80 o 
  -9  11   7        0.02       -6.88      5.44 o 
  -8  11   7       39.24       41.36      7.28 o 
  -7  11   7      194.36      191.10     12.23 o 
  -6  11   7        6.35        3.25      4.11 o 
  -5  11   7       73.11       67.70      7.64 o 
  -4  11   7      369.90      387.79     14.75 o 
  -3  11   7      715.41      697.24     18.01 o 
  -2  11   7       30.90       42.19      5.61 o 
  -1  11   7       24.08       16.80      4.97 o 
   0  11   7      105.84      115.15      9.87 o 
   1  11   7      174.77      190.35     10.49 o 
   2  11   7      573.04      589.74     18.81 o 
   3  11   7        0.16        4.70      5.90 o 
  -9  12   7        7.99       -4.46      6.19 o 
  -8  12   7       58.24       59.67      8.08 o 
  -7  12   7      256.10      226.58     13.31 o 
  -6  12   7        4.84        8.25      4.63 o 
  -5  12   7       42.37       42.99      7.17 o 
  -4  12   7        9.99        6.36      4.94 o 
  -3  12   7       10.42        7.71      5.20 o 
  -2  12   7        1.28        5.50      4.76 o 
  -1  12   7       26.39       34.35      5.67 o 
   0  12   7        1.49        1.38      4.20 o 
   1  12   7      140.42      151.63      9.73 o 
   2  12   7      722.28      712.91     19.74 o 
   3  12   7      179.27      203.46     15.44 o 
  -8  13   7        7.99        6.17      5.34 o 
  -7  13   7       23.79       28.83      6.78 o 
  -6  13   7       17.77       20.05      6.21 o 
  -5  13   7       37.43       40.33      7.09 o 
  -4  13   7       15.86       28.89      6.44 o 
  -3  13   7      167.13      169.91     10.51 o 
  -2  13   7       22.41       17.75      5.61 o 
  -1  13   7        0.10        0.12      4.65 o 
   0  13   7       37.95       51.11      7.32 o 
   1  13   7        8.50        9.52      5.60 o 
   2  13   7       86.01       82.61      8.89 o 
  -8  14   7       75.32       77.01     11.13 o 
  -7  14   7       27.95       47.70      7.93 o 
  -6  14   7        9.15        2.79      6.09 o 
  -5  14   7       18.94       19.46      6.41 o 
  -4  14   7      237.19      251.85     16.63 o 
  -3  14   7      595.91      623.46     19.71 o 
  -2  14   7       48.51       43.72      6.95 o 
  -1  14   7       51.68       53.06      8.39 o 
   0  14   7        6.97        4.81      6.71 o 
   1  14   7      134.04      140.84     12.97 o 
  -7  15   7        2.55        6.77      8.67 o 
  -6  15   7       22.64       24.37      7.12 o 
  -5  15   7       43.79       61.98      9.95 o 
  -4  15   7       36.55       36.32      8.26 o 
  -3  15   7        4.79       12.74      6.44 o 
  -2  15   7       17.61       23.24      6.10 o 
  -1  15   7       14.70       12.95      6.58 o 
   0  15   7        0.02       -2.46      5.68 o 
   1  15   7      299.86      324.93     18.07 o 
  -5  16   7       57.71       48.31     17.75 o 
  -4  16   7        9.95        4.63      8.50 o 
  -3  16   7       99.26      110.35     10.73 o 
  -2  16   7        0.15       -4.99      5.95 o 
  -1  16   7       27.32       27.26      7.50 o 
 -11   0   8        0.00       14.73      7.83 o 
 -10   0   8       26.98       47.63     10.37 o 
  -9   0   8       26.73       34.73      9.02 o 
  -8   0   8      385.25      305.17     22.69 o 
  -7   0   8       46.37       36.76     11.84 o 
  -6   0   8       53.79       62.77     18.07 o 
  -5   0   8       22.33        7.39      6.32 o 
  -4   0   8     1032.29      954.26     37.08 o 
  -3   0   8        6.12       56.47     10.09 o 
  -2   0   8        2.30        5.44      5.32 o 
  -1   0   8       34.23       57.99      8.18 o 
   0   0   8       23.94       65.21      8.67 o 
   1   0   8       68.86       79.05     16.25 o 
   2   0   8      349.35      352.91     29.22 o 
   3   0   8      205.79      255.59     32.10 o 
   4   0   8      183.63      195.54     48.51 o 
 -11   1   8        1.71        8.96      5.64 o 
 -10   1   8        0.68        4.50      4.64 o 
  -9   1   8        2.13        6.78      4.68 o 
  -8   1   8       34.75       41.13      8.35 o 
  -7   1   8        2.80        1.04      4.22 o 
  -6   1   8        7.89       11.39      4.32 o 
  -5   1   8     1042.43      972.75     22.88 o 
  -4   1   8       10.28       30.51      4.57 o 
  -3   1   8      587.30      592.83     13.03 o 
  -2   1   8        0.30       32.03      5.34 o 
  -1   1   8        2.76        7.09      3.92 o 
   0   1   8       31.70       32.59      5.19 o 
   1   1   8        3.55       -5.86      4.89 o 
   2   1   8        1.66        0.73      4.71 o 
   3   1   8       84.26       89.72     10.21 o 
   4   1   8      274.40      313.28     17.67 o 
 -11   2   8        3.38        6.13      6.10 o 
 -10   2   8        0.75       -3.25      4.64 o 
  -9   2   8      413.79      414.13     15.18 o 
  -8   2   8      523.86      460.75     17.71 o 
  -7   2   8       22.50       12.42      4.84 o 
  -6   2   8       79.59       71.85      7.51 o 
  -5   2   8      128.10      120.53      9.01 o 
  -4   2   8      914.02      882.22     20.22 o 
  -3   2   8      315.15      337.51     13.36 o 
  -2   2   8       46.75       46.94      5.73 o 
  -1   2   8       39.71       45.27      5.32 o 
   0   2   8       55.35       57.03      5.96 o 
   1   2   8       16.54       24.91      6.19 o 
   2   2   8        6.89       16.01      5.48 o 
   3   2   8        0.21       -0.74      5.11 o 
   4   2   8       43.71       35.74      8.26 o 
 -11   3   8       36.53       32.02      7.96 o 
 -10   3   8       33.05       19.36      6.76 o 
  -9   3   8      376.65      354.80     17.37 o 
  -8   3   8      276.30      263.97     13.26 o 
  -7   3   8        7.33       13.05      5.09 o 
  -6   3   8       16.58       20.49      5.30 o 
  -5   3   8       44.03       46.23      6.41 o 
  -4   3   8      620.81      625.25     14.90 o 
  -3   3   8      514.27      525.93     13.18 o 
  -2   3   8        7.02        5.85      3.82 o 
  -1   3   8      167.38      155.92      8.36 o 
   0   3   8      279.70      215.77      9.83 o 
   1   3   8     1063.55      960.52     21.23 o 
   2   3   8       23.03       36.14      7.16 o 
   3   3   8        2.05        1.99      5.31 o 
   4   3   8      271.72      278.27     23.52 o 
 -11   4   8        3.24       19.21      7.07 o 
 -10   4   8       39.06       36.69     11.86 o 
  -9   4   8       40.08       48.59      8.24 o 
  -8   4   8      260.86      223.42     12.53 o 
  -7   4   8        9.16       21.91      5.66 o 
  -6   4   8       36.77       39.43      7.98 o 
  -5   4   8       47.03       42.99      7.64 o 
  -4   4   8      807.32      743.40     16.49 o 
  -3   4   8       58.94       78.62      6.03 o 
  -2   4   8       20.63       18.93      4.30 o 
  -1   4   8       37.17       45.18      5.40 o 
   0   4   8      167.01      213.07      9.80 o 
   1   4   8       39.31       61.18      8.37 o 
   2   4   8       25.91       18.25      5.85 o 
   3   4   8       31.23       28.10      9.65 o 
   4   4   8      103.87      122.85     23.89 o 
 -11   5   8        6.59        5.15      4.71 o 
 -10   5   8        3.74        4.42      5.08 o 
  -9   5   8       14.22       15.37      6.44 o 
  -8   5   8       40.24       54.58      8.40 o 
  -7   5   8       28.47       32.69      6.14 o 
  -6   5   8       86.02       90.82     10.10 o 
  -5   5   8      188.52      170.18     10.60 o 
  -4   5   8       80.42       68.75      6.44 o 
  -3   5   8       27.11       37.06      4.80 o 
  -2   5   8        0.28        5.87      3.83 o 
  -1   5   8       23.34       32.86      4.99 o 
   0   5   8        0.38       -4.49      4.67 o 
   1   5   8      109.46       96.40      9.47 o 
   2   5   8       11.78       16.92      5.79 o 
   3   5   8        2.47        4.50      5.50 o 
   4   5   8        0.17       -5.51      5.22 o 
 -11   6   8       48.05       25.19     11.11 o 
 -10   6   8        0.14        3.28      5.22 o 
  -9   6   8      903.56      906.67     23.42 o 
  -8   6   8     1445.51     1357.72     28.85 o 
  -7   6   8       25.38       40.19      6.34 o 
  -6   6   8      176.18      186.33     11.05 o 
  -5   6   8      302.74      298.96     11.62 o 
  -4   6   8     1653.59     1601.88     26.75 o 
  -3   6   8      196.94      267.06     10.38 o 
  -2   6   8       15.91       23.67      5.07 o 
  -1   6   8      116.93      125.52      7.81 o 
   0   6   8      201.61      196.17     12.72 o 
   1   6   8      100.29      150.48     11.40 o 
   2   6   8        4.19       46.04      7.17 o 
   3   6   8      104.34      123.52     12.13 o 
   4   6   8        1.85       -0.11      5.90 o 
 -10   7   8       32.92       33.67      7.93 o 
  -9   7   8      633.85      605.85     23.86 o 
  -8   7   8      754.83      765.62     31.42 o 
  -7   7   8       34.44       47.35      6.90 o 
  -6   7   8       82.58       87.76      8.22 o 
  -5   7   8       13.37       10.48      5.82 o 
  -4   7   8      297.44      304.90     12.52 o 
  -3   7   8       77.51       85.29      6.43 o 
  -2   7   8       59.34       70.07      6.22 o 
  -1   7   8       50.77       54.85      6.81 o 
   0   7   8      546.35      533.64     17.77 o 
   1   7   8      886.72      844.54     22.63 o 
   2   7   8      106.80      116.97      9.79 o 
   3   7   8       54.43       68.09      9.46 o 
 -10   8   8        9.31        1.60      5.41 o 
  -9   8   8        5.27       15.15      5.99 o 
  -8   8   8       76.30       88.28      9.00 o 
  -7   8   8       29.00       23.85      5.85 o 
  -6   8   8      174.54      200.98     34.91 o 
  -5   8   8       35.07       37.76      6.22 o 
  -4   8   8      147.59      146.04      9.11 o 
  -3   8   8        1.09        7.28      4.03 o 
  -2   8   8        9.95       14.03      5.04 o 
  -1   8   8        1.19        7.65      4.33 o 
   0   8   8       21.94       29.25      5.95 o 
   1   8   8      184.98      200.47     12.01 o 
   2   8   8      108.15      112.93     13.11 o 
   3   8   8        0.44       -8.57      5.71 o 
 -10   9   8       22.60       31.22      7.28 o 
  -9   9   8        7.70        8.92      5.85 o 
  -8   9   8      219.75      233.50     13.73 o 
  -7   9   8        0.30        0.76      4.42 o 
  -6   9   8       39.33       48.73      8.32 o 
  -5   9   8      224.61      235.28     12.80 o 
  -4   9   8        4.21        2.69      4.62 o 
  -3   9   8      246.19      237.28     10.30 o 
  -2   9   8       12.28       24.57      7.78 o 
  -1   9   8       18.60       23.93      5.15 o 
   0   9   8       12.34       11.14      5.18 o 
   1   9   8       69.52       79.74      8.34 o 
   2   9   8        5.78        5.40      5.83 o 
   3   9   8      216.73      233.15     17.33 o 
  -9  10   8       18.05       41.48      7.53 o 
  -8  10   8      184.70      204.10     13.22 o 
  -7  10   8        1.30        3.63      6.10 o 
  -6  10   8       29.98       37.54      8.14 o 
  -5  10   8        4.75       10.91      5.38 o 
  -4  10   8       50.79       55.83      7.39 o 
  -3  10   8       49.79       58.36     14.27 o 
  -2  10   8        6.93       11.19      4.72 o 
  -1  10   8      153.54      165.39     10.62 o 
   0  10   8       11.88       18.55      5.30 o 
   1  10   8        0.00        2.07      4.93 o 
   2  10   8        3.36       -3.99      5.83 o 
  -9  11   8       75.13       91.17      9.96 o 
  -8  11   8      154.68      186.45     14.97 o 
  -7  11   8       11.86        3.28      7.04 o 
  -6  11   8        2.11        7.69      6.21 o 
  -5  11   8      124.30      108.52     14.15 o 
  -4  11   8      121.67      128.76     10.41 o 
  -3  11   8       19.04       26.29      9.93 o 
  -2  11   8       43.12       44.71      6.74 o 
  -1  11   8       89.75      104.45      8.15 o 
   0  11   8      161.44      182.89     10.46 o 
   1  11   8        2.12        4.47      5.60 o 
   2  11   8       47.22       62.27     10.27 o 
  -8  12   8       11.27        0.77      7.73 o 
  -7  12   8       42.50       51.45      9.21 o 
  -6  12   8        0.24        9.71      6.45 o 
  -5  12   8       14.74       13.69      6.78 o 
  -4  12   8      116.07      141.23     16.38 o 
  -3  12   8      221.64      226.38     16.18 o 
  -2  12   8        0.46       -0.02      4.78 o 
  -1  12   8      151.48      150.56     10.58 o 
   0  12   8      119.13      127.55     11.25 o 
   1  12   8       13.68        1.76      5.71 o 
  -7  13   8       52.40       45.36      9.04 o 
  -6  13   8        5.26      -10.46      8.67 o 
  -5  13   8       77.57       90.70      9.56 o 
  -4  13   8        2.17        1.89      6.34 o 
  -3  13   8      307.07      320.84     19.38 o 
  -2  13   8       16.64       20.03      7.36 o 
  -1  13   8       15.32       19.13      6.11 o 
   0  13   8       22.12       31.97      6.84 o 
  -6  14   8        2.83       16.94      7.57 o 
  -5  14   8       18.54       18.83      7.84 o 
  -4  14   8       30.16       37.04      8.79 o 
  -3  14   8        3.27        2.76      6.82 o 
  -2  14   8        1.45        3.03      5.73 o 
  -1  14   8      149.11      158.18     11.64 o 
  -5  15   8       61.02       68.86     10.82 o 
  -4  15   8      112.73      135.87     13.86 o 
  -3  15   8        5.39        3.15      7.40 o 
  -2  15   8        1.08       16.20      7.04 o 
 -11   1   9       10.65       12.88      6.58 o 
 -10   1   9        4.49        3.43      5.07 o 
  -9   1   9        4.07        5.63      5.54 o 
  -8   1   9       70.64       52.80      7.37 o 
  -7   1   9        3.49        6.87      4.59 o 
  -6   1   9       10.12        7.14      5.31 o 
  -5   1   9        5.45        9.28      5.75 o 
  -4   1   9        1.67        1.91      3.83 o 
  -3   1   9      246.44      263.75     12.58 o 
  -2   1   9        4.62        6.28      4.29 o 
  -1   1   9        4.45        6.79      4.45 o 
   0   1   9       11.73        2.43      4.28 o 
   1   1   9       46.14       53.14      7.19 o 
   2   1   9       29.50       34.72      8.14 o 
   3   1   9      200.87      201.01     25.93 o 
 -11   2   9       66.00       83.20     16.65 o 
 -10   2   9      175.96      162.57     16.27 o 
  -9   2   9        3.11        9.80      6.41 o 
  -8   2   9      153.37      137.79     12.19 o 
  -7   2   9        4.89        1.40      5.06 o 
  -6   2   9        1.43        6.29      5.17 o 
  -5   2   9      302.67      341.64     15.76 o 
  -4   2   9      190.37      167.04     11.17 o 
  -3   2   9      203.46      222.48      9.91 o 
  -2   2   9        0.85        1.47      3.91 o 
  -1   2   9      230.31      190.08      9.83 o 
   0   2   9       95.81       80.63      7.26 o 
   1   2   9       52.85       63.56      7.82 o 
   2   2   9       90.71      110.22      9.93 o 
   3   2   9        2.28       -0.75      6.76 o 
 -11   3   9        1.27       -7.85      5.23 o 
 -10   3   9      232.77      219.64     15.98 o 
  -9   3   9      292.11      276.55     16.68 o 
  -8   3   9      171.24      146.47     10.82 o 
  -7   3   9       27.22       27.07      7.57 o 
  -6   3   9       21.53       29.22      6.54 o 
  -5   3   9      454.31      419.80     17.69 o 
  -4   3   9      105.52      113.31      8.40 o 
  -3   3   9       15.03       20.48      4.66 o 
  -2   3   9       75.79       76.42      8.38 o 
  -1   3   9       20.42       16.45      5.00 o 
   0   3   9       43.38       53.80      7.30 o 
   1   3   9       39.90       33.72      6.58 o 
   2   3   9        3.23        7.32      6.18 o 
   3   3   9       54.37       52.55      9.54 o 
 -10   4   9      178.65      168.48     14.28 o 
  -9   4   9      533.55      507.88     20.48 o 
  -8   4   9       45.45       35.42      7.53 o 
  -7   4   9       19.78       30.96      6.27 o 
  -6   4   9      203.42      188.86     12.04 o 
  -5   4   9      106.06      112.02      9.62 o 
  -4   4   9      394.10      378.86     12.96 o 
  -3   4   9       14.05       13.86      5.05 o 
  -2   4   9       12.94       13.93      4.22 o 
  -1   4   9        8.94       -2.96      3.43 o 
   0   4   9        2.15        0.80      4.98 o 
   1   4   9       46.40       54.56      7.61 o 
   2   4   9       85.53       97.53      9.57 o 
 -10   5   9      448.01      414.14     18.00 o 
  -9   5   9       54.97       50.49      8.90 o 
  -8   5   9       32.63       20.14      7.21 o 
  -7   5   9       28.91       26.78      7.20 o 
  -6   5   9       54.37       58.09      9.14 o 
  -5   5   9      431.51      429.67     15.83 o 
  -4   5   9      279.24      264.34     12.26 o 
  -3   5   9      133.72      168.81      9.92 o 
  -2   5   9       85.59       82.28      7.00 o 
  -1   5   9       15.94        4.31      4.51 o 
   0   5   9       62.39       83.78     10.48 o 
   1   5   9      172.07      168.11     13.56 o 
   2   5   9       33.77       33.70      7.20 o 
 -10   6   9        9.75        1.70      5.97 o 
  -9   6   9       14.61        8.66      5.67 o 
  -8   6   9       49.84       56.46      7.76 o 
  -7   6   9        0.03        0.11      8.21 o 
  -6   6   9      299.52      287.30     14.82 o 
  -5   6   9        1.51       -1.97      4.84 o 
  -4   6   9       27.79       23.11      5.43 o 
  -3   6   9        6.14        6.10      4.85 o 
  -2   6   9       21.79       35.21      6.06 o 
  -1   6   9        2.46        1.07      4.98 o 
   0   6   9       81.65       76.12      8.39 o 
   1   6   9        0.19       -0.53      5.53 o 
   2   6   9        2.97        2.04      5.77 o 
 -10   7   9        0.11        3.80      5.74 o 
  -9   7   9      174.49      195.08     13.17 o 
  -8   7   9       18.54       10.58      6.68 o 
  -7   7   9       21.64       10.96      9.65 o 
  -6   7   9       21.45       23.59      7.26 o 
  -5   7   9      132.94      136.40     10.65 o 
  -4   7   9       61.05       68.59      7.31 o 
  -3   7   9       96.19      103.62      8.47 o 
  -2   7   9        6.63       10.95      6.80 o 
  -1   7   9        2.88        1.12      5.60 o 
   0   7   9       21.08       15.12      6.90 o 
   1   7   9       50.03       31.72     11.91 o 
   2   7   9       13.60       14.70      6.49 o 
  -9   8   9       19.03       21.47      6.62 o 
  -8   8   9        0.39        3.52      6.10 o 
  -7   8   9        2.29        1.29      5.75 o 
  -6   8   9       22.68       34.34     12.62 o 
  -5   8   9      175.97      163.21     13.46 o 
  -4   8   9      256.60      270.34     12.66 o 
  -3   8   9        2.01       -0.50      4.40 o 
  -2   8   9       40.29       47.49      6.95 o 
  -1   8   9       64.41       76.76      8.24 o 
   0   8   9       40.54       37.63      7.06 o 
   1   8   9       29.41       38.56      9.57 o 
  -9   9   9       10.90       11.90      7.27 o 
  -8   9   9        2.38        2.16      5.95 o 
  -7   9   9       12.36       24.80      7.50 o 
  -6   9   9        8.83       16.82     14.42 o 
  -5   9   9       10.75        0.20      9.67 o 
  -4   9   9        0.14        0.35      4.97 o 
  -3   9   9       29.67       27.45      6.90 o 
  -2   9   9      181.02      203.55     15.37 o 
  -1   9   9      251.35      284.54     15.63 o 
   0   9   9        9.77        5.49      5.66 o 
   1   9   9        7.43        5.95      5.71 o 
  -8  10   9       21.62       36.24      8.87 o 
  -7  10   9       25.49       24.16      8.08 o 
  -6  10   9       97.59      100.21     11.43 o 
  -5  10   9       12.93       14.14      6.92 o 
  -4  10   9        0.04       -0.18      6.34 o 
  -3  10   9       80.78       98.77     11.95 o 
  -2  10   9        0.04        0.44      5.13 o 
  -1  10   9       43.26       45.20      7.14 o 
   0  10   9       79.86       86.92      9.19 o 
  -8  11   9       87.38       87.58     11.68 o 
  -7  11   9       48.30       65.38     10.58 o 
  -6  11   9       13.10        7.36      8.92 o 
  -5  11   9        0.46       -8.18      5.86 o 
  -4  11   9       74.52       87.04     11.32 o 
  -3  11   9       57.53       45.03     11.53 o 
  -2  11   9       20.11       12.28      7.82 o 
  -1  11   9      268.94      290.26     14.67 o 
   0  11   9        3.69       -0.49      6.83 o 
  -7  12   9        3.43       -3.38      6.43 o 
  -6  12   9        3.00        5.24      6.63 o 
  -5  12   9       15.29       20.50      8.04 o 
  -4  12   9        0.00       -9.02      6.02 o 
  -3  12   9        2.64        5.47      8.91 o 
  -2  12   9       32.02       32.36      9.30 o 
  -1  12   9       18.61       24.92      7.61 o 
  -6  13   9        6.27       14.61     10.09 o 
  -5  13   9      482.96      530.88     23.20 o 
  -4  13   9      105.82      166.82     15.93 o 
  -3  13   9       12.56       13.86      8.18 o 
  -2  13   9        0.00       -6.32      7.19 o 
 -10   0  10       22.45       36.24     10.97 o 
  -9   0  10      130.40       93.43     13.92 o 
  -8   0  10       25.97       23.51      9.10 o 
  -7   0  10        0.02       -1.06      7.47 o 
  -6   0  10       28.74        6.69     15.70 o 
  -5   0  10       13.47        2.47      8.68 o 
  -4   0  10       51.24       54.84     18.00 o 
  -3   0  10      352.04      375.34     38.34 o 
  -2   0  10       68.08       81.77     10.37 o 
  -1   0  10      262.42      275.84     17.71 o 
   0   0  10       60.49       58.23     10.13 o 
   1   0  10       46.64       51.05     31.72 o 
 -10   1  10       14.70       18.57      6.72 o 
  -9   1  10       76.22       55.51      8.08 o 
  -8   1  10        3.04       -0.13      5.31 o 
  -7   1  10       11.68       15.38      4.97 o 
  -6   1  10       15.73       17.90      6.64 o 
  -5   1  10        0.10       -0.23      3.92 o 
  -4   1  10       20.22       21.05      6.65 o 
  -3   1  10       72.80       94.77      8.68 o 
  -2   1  10       22.14       28.88      5.72 o 
  -1   1  10        1.66        5.14      4.78 o 
   0   1  10        0.86       -6.48      5.04 o 
   1   1  10        2.96       -5.75      6.41 o 
 -10   2  10        0.18       -1.75      5.33 o 
  -9   2  10       51.56       57.46      8.50 o 
  -8   2  10        2.77       -1.75      5.17 o 
  -7   2  10        1.32       -7.19      4.87 o 
  -6   2  10      202.83      191.97     12.82 o 
  -5   2  10      129.74      137.45     13.28 o 
  -4   2  10        0.99       -3.45      3.58 o 
  -3   2  10        2.42       -1.52      4.23 o 
  -2   2  10        7.52        7.46      4.73 o 
  -1   2  10       24.82       33.58      6.06 o 
   0   2  10       12.79       15.14      6.41 o 
   1   2  10        4.10       -5.65      5.67 o 
 -10   3  10      493.68      376.56     56.85 o 
  -9   3  10        6.78       10.72      6.18 o 
  -8   3  10        0.01       -0.36      5.13 o 
  -7   3  10        0.09        2.13      5.16 o 
  -6   3  10        5.45        8.01      5.63 o 
  -5   3  10       28.01       28.08      6.76 o 
  -4   3  10       74.36       62.03      8.48 o 
  -3   3  10      102.27      112.07      9.96 o 
  -2   3  10       26.09       29.43      5.63 o 
  -1   3  10        0.20        2.52      5.36 o 
   0   3  10       18.09       13.87      6.38 o 
   1   3  10        4.90        8.44      6.36 o 
 -10   4  10       92.10      103.27     14.89 o 
  -9   4  10        6.86       17.33      7.64 o 
  -8   4  10       15.92       19.34      6.40 o 
  -7   4  10       22.90       30.92      7.01 o 
  -6   4  10      150.72      180.39     14.55 o 
  -5   4  10       95.32      105.18     10.01 o 
  -4   4  10       45.58       39.87      7.42 o 
  -3   4  10       39.55       34.26      6.55 o 
  -2   4  10       37.28       44.66      6.30 o 
  -1   4  10       33.39       41.37      7.20 o 
   0   4  10       24.00       22.65      6.73 o 
   1   4  10        3.56        5.39      6.41 o 
  -9   5  10        0.00        3.57      6.75 o 
  -8   5  10        2.44       -2.44      6.13 o 
  -7   5  10        5.03       -0.97      5.41 o 
  -6   5  10      469.78      489.90     17.54 o 
  -5   5  10        5.72        9.03      6.02 o 
  -4   5  10       89.64       71.70      8.83 o 
  -3   5  10        1.33       -7.30      4.87 o 
  -2   5  10        0.05        3.49      5.37 o 
  -1   5  10       13.07       11.32      4.53 o 
   0   5  10        9.13       20.18     11.59 o 
  -9   6  10       30.04       18.28     22.51 o 
  -8   6  10       44.89       33.36      8.30 o 
  -7   6  10        1.07        6.14      5.36 o 
  -6   6  10      519.52      520.63     18.20 o 
  -5   6  10      210.68      260.77     23.39 o 
  -4   6  10        0.01       -7.52      5.01 o 
  -3   6  10        2.80        0.41      4.92 o 
  -2   6  10       48.90       45.32      8.47 o 
  -1   6  10        8.31        2.42      5.66 o 
   0   6  10       14.11        8.23      6.10 o 
  -9   7  10        8.49        3.03      6.64 o 
  -8   7  10        0.04       -7.29      6.14 o 
  -7   7  10        1.68       -4.60      5.90 o 
  -6   7  10        0.20       -1.04      6.41 o 
  -5   7  10       78.00      104.28     10.15 o 
  -4   7  10       80.79       86.38      9.42 o 
  -3   7  10      164.09      167.11     12.67 o 
  -2   7  10       89.63       78.46      9.88 o 
  -1   7  10        3.00        2.53      6.66 o 
   0   7  10        0.37       -2.10      5.73 o 
  -8   8  10        8.16        8.27      6.03 o 
  -7   8  10      100.26      103.54     12.41 o 
  -6   8  10      462.65      469.04     22.29 o 
  -5   8  10      151.62      143.88     13.36 o 
  -4   8  10        0.03        0.51      5.83 o 
  -3   8  10      208.20      183.55     17.48 o 
  -2   8  10        9.89        1.02      6.67 o 
  -1   8  10        9.72        6.78      5.93 o 
  -7   9  10        0.78       -3.50      6.85 o 
  -6   9  10      202.33      193.94     18.33 o 
  -5   9  10        0.75        1.97      6.71 o 
  -4   9  10        0.61       -1.43      8.46 o 
  -3   9  10       37.26       40.92      8.47 o 
  -2   9  10       25.35       29.43      8.14 o 
  -1   9  10        1.97        1.37      5.80 o 
  -7  10  10        4.04       10.91      7.85 o 
  -6  10  10      115.37      135.41     13.66 o 
  -5  10  10       41.97       36.52     11.78 o 
  -4  10  10       74.03      107.01     16.18 o 
  -3  10  10       39.01       49.55     10.38 o 
  -2  10  10      191.48      206.58     14.87 o 
  -5  11  10       50.58       73.38     17.42 o 
  -4  11  10        1.86       -0.30      7.22 o 
  -8   1  11        6.09       17.75      6.73 o 
  -7   1  11      331.82      324.96     17.34 o 
  -6   1  11       97.66      109.25     14.06 o 
  -5   1  11       16.65        9.81      5.84 o 
  -4   1  11       33.64       27.48     12.36 o 
  -3   1  11       40.38       39.96      9.07 o 
  -2   1  11        0.44       -5.55      5.41 o 
  -1   1  11       23.09       36.63      7.73 o 
  -8   2  11        2.62        6.15      6.29 o 
  -7   2  11      160.30      159.11     12.78 o 
  -6   2  11      128.86      141.98     16.99 o 
  -5   2  11        9.84        2.06      6.13 o 
  -4   2  11        2.76        2.60     10.01 o 
  -3   2  11      758.92      882.72     24.81 o 
  -2   2  11       99.52      120.40     10.38 o 
  -1   2  11        5.86        2.82      6.05 o 
  -8   3  11       34.36       34.18      8.02 o 
  -7   3  11       86.21       82.52     11.55 o 
  -6   3  11        4.95       12.63      7.98 o 
  -5   3  11       11.19       14.41      6.70 o 
  -4   3  11        3.83        5.76      6.17 o 
  -3   3  11       45.83       54.56     16.89 o 
  -2   3  11       25.85       28.28      9.31 o 
  -8   4  11       12.21       22.20      7.23 o 
  -7   4  11       18.40       10.19      6.68 o 
  -6   4  11       12.11       19.10      7.15 o 
  -5   4  11       77.66       74.20     10.65 o 
  -4   4  11       54.89       52.56      8.83 o 
  -3   4  11       34.87       29.83      7.65 o 
  -2   4  11        0.47       -8.13      5.95 o 
  -7   5  11        2.75        8.21      5.53 o 
  -6   5  11       11.16        5.78      6.17 o 
  -5   5  11        9.05        6.80      6.76 o 
  -4   5  11      240.49      250.15     15.33 o 
  -3   5  11       37.90       50.83     11.06 o 
  -2   5  11       25.08       24.90      7.43 o 
  -7   6  11      103.55      121.42     13.52 o 
  -6   6  11        4.12        3.91      6.52 o 
  -5   6  11        0.51       10.05      6.25 o 
  -4   6  11       91.37      118.30     11.43 o 
  -3   6  11       16.50       18.77      9.18 o 
  -6   7  11      203.49      221.39     17.35 o 
  -5   7  11        0.24       -3.85      6.19 o 
  -4   7  11        7.89       -4.38      7.54 o 
                                                 
